# Supplementary material for: De novo leaf and root transcriptome analysis to explore biosynthetic pathway of Celangulin V in Celastrus angulatus maxim
Source: BMC Genomics. 2019 Jan 5;20:7. doi: 10.1186/s12864-018-5397-z (PMC6321707; doi:10.1186/s12864-018-5397-z)
Supplement: Supplementary file 2 — Genes and primers used for qRT-PCR analysis. Primers were designed using the Primer Premier program (version 5.0). (XLSX 22 kb) [file 12864_2018_5397_MOESM2_ESM.xlsx]

## Sheet: RT-qPCR genes
GeneID	Length	Sequence	Leaf-Expression	Root-Expression	log2FoldChange(Root/Leaf)	Padj	Up/Down-Regulation
CL1103.Contig4_All	1505	AAAAAAACATCAATACGGTTTGAATTTATACCACTTCTTGGTCTTAATTAATTGGTACATCTTCACAAGTCATAACACTCTTCAACCACACATGCAAAAATGAAAAAGAAAATTAAAAGAAAAGCAGAAAGAACACGGTGATCCTACTCTCATATCCATATACCACAAAGCCAAACCCCCAAAATATATAGAAACAACTTAATAATAACAGTCTACGGCATTGAGAAAGAAAACACAAATTAAGATAATACACAAGAAGATTAAAGAAATTAAGGGTACTCAAGGATATGCACCATTTGTTGTTGTTGGAAGATCAGACCATGATGATAAAAATGTTTGATTATTACTCCAGTAACCTAATTCATTTCCAGTTGCGGCCGCTGGAGTTGACTCAAAAAT…	189.421	3918.71	4.37071	3.82088e-34	Up
CL5925.Contig1_All	1057	CAGTAATGTTCTTCAGCTCCCCTGCATTCATCATGGATCTTCTTCAGTTTTCTTCTTTTCCTGTGCTTTTGACCTTCTTTGTTTTCATATTTATGGTTTTTACAATATCGAGGAAATCAAAAAGAAACGACCCAAGTGCAATCCCACCACCTCCTGGTCCTTGGAAGCTACCTCTGCTAGGAAATTTGCACCAATTCATTTGCTCTCTACCTCATCACCGCATGCGAGATTTGGCCAAGAAATATGGAGATCTTATGCATCTTCAGCTTGGAGAAGTCTCAAATATTGTTGTTTCTTCAGCTGAAGTGGCGAAAGAAGTATTGAAAACCCATGACATCACTTTCGCTCATAGGCCTTATTTCTTTGCAGCACAGGTATTAACATACAATTTTACTGACA…	2.01263	38.8688	4.27146	7.40606e-05	Up
Unigene27813_All	1353	TGCTTAGATACACATCCCCCCATATTCTACATGAATGATACATCCCACAGGCAAGCCTCTGTTTCTATTTAACATAACCTTGAAGCTCAATCTGTATGAGTTTATCTAATCGGTCATTGGTTCATTATGGACTGTGAAGTTTAATGTCAATCAAATAAATATGTTTCAGGATTATCAGCTGTGTTGAAAAGTGGAATCATTCTGAAGAAACACCTCAGGTTTGTTCTCTAAGATTTTTTATTGGGAAAAGTCTGATTTTTTAACTCGTATCTTACCTTTGGGATTCTTAACTATATCATTATTTTAGAGTTGTACTTCACGTCTATGTCTATATTAGAGTTTTCAGAAAATGTTCATTTCAATCGTGATCGAGAATTGTAGTGGTGCAACTTGGAAATT…	30.262	350.897	3.53547	2.88383e-09	Up
CL1173.Contig1_All	1817	GCCTGGTATGGGTGTCAATGGGTACACAAAATCATCATCGAAAAATGAAATGTTTTTGCAAAGGAACTATGGAATCAGATTACCTAGATGCTTTTTATTAACCAAAGAAGCGAAAAATACAGTAAAAACACCTGCTTGCTGCTAAAGTTACCATTTGCTTTAGCATACAATCAACTTATGGAAGCATCAAAATTTAACATAGTCACTAACGCCACCTAACAACTAATACAACCTTGGTGGCAGTTTTTGCAACTTTCACTTCATTCTCTCAGTGCCCATTGGCAACTACGCCATTCTCACAGGCGGTGCTGTCACCATCCTTCTTCGCGTAAAATCTCCTGTACATGGAGTCAACTTCTGTGAGATAATATGTTCCTGGAGCCAAAAGACTGGTGTCCT…	499.877	3152.1	2.65667	1.25209e-07	Up
Unigene25446_All	1848	GGGTGGTCCCACTATTATTACTATTCACAAATCAAGCCACTCTCCACAAATGGAGTGTGGATAAATTTTCTAGCAAATATCAAGTGTCCAAGTTGCTTGATTGTAGCCATCTAATTAAAAGCACTCCAATTTATCCATAAAATGGTGTTTGAAACACTTGAAATTCCTCCCATTGTGGAGGCTTTGTCACATTGTGTGTGAATTGATCAGTATAACAATATATTGCAGACATTTTGCATTCTCACAATATTGAAAATAACAATAATACCATTAATCTTCTTTTTTTACGTTTGCTAAGTCTTCCCCCCTTTACCTTCCACATGCAAATTAAAACACATGAATCCTTAAATTCCTAATAAGAATTAATCTCCCTTTGGTTAAAACTACAAAGAGATTTTT…	372.378	4482.3	3.5894	3.88281e-11	Up
Unigene16075_All	1587	GTCAATCCGCCATTGTCTAAACTTGGGAATGTATGTTCTGTTTTTGCAGGAAGAGCTTTACAGAAGCCAGTTTGGGGAGCTGAAAGAGCATGTTAAGAGCTTGTTTATTGATGCAGAGGACTCACTGTCCAAGTTAGAGCTTATTGACAGCATAAAAAAGCTTGGTCTAGCCAACCACTTCAGAGAAGAAATAAAGGAAGCACTTGACAACATAGCATCAAAAAATCAGACGACCGAAACTGATCTCTACGCTACTGCGCTGCGCTTCAAGGTCCTCAGGCAGAATGGTTATGAAGTTTTTCAAGAAATATTTAGTGTATTTATGGATGAAGAGGGTGCTTTTGGGGGTAACATAAGCTGTGATGATGATATAAGAGGAATAGTTGAGCTATTTGAGGC…	50.8676	6.67383	-2.93016	0.00246236	Down
Unigene15369_All	2603	GACTTGTGCATTGGCTTTAACAATTTTCCTTTCTTGGGTATCTACATTCATATCTGTATATTTCCTACGCCTCTAGTGCTTGGAATTATCTTAAAACTGCCACTGAACACTGAGGACAGAAAACTAGCTATAATTAAATTTTTGGGGCCATTTATCCTCAACAGCTTAGTATGCGAGACCTTATGCTTATGACCGATTACGTTTATGGATTGGACTGCTTAGGCGGCTTAGTAGCTTTTGCAGGATTATTTGAATAAATTTTTGACATGTCAAAATGAAGGAGGATGAAGATTCAATTTTCAAGGAAATGGCCCCATAAAAAGCGATACTGGAAATGACTAAAGAAGCGAAGGAAGATTTCCCTGCTGGTGGTTACTCTCAGTCTCAAGGAAAAGCTTT…	75.3408	8.59518	-3.13183	0.00604688	Down
CL4937.Contig4_All	1869	GCGAGATTGTGTGAGTCAATAAAGAGCGATTAACGAGTTAAGGCGAGAGCATTAATCCCTTGCTCGCTCGCTCTCTGTTCCACGCATTTTTCAAACGGTACTGTTCGATTCTGCCATGGCGATATCTCTGCAACTCTGCCGCGCGTCTCTCCGTACGGACCTATTCTCTCCGTCATTGGATAGCCTCACCTCGCGCCGGAAGCCTTTCTTCGTTCGATGTTCGACCGGTGCCGAGCGTTCAGCTTCTGTCGCTGCTGGGGACTCGAATTTTGATGCGAAGGAGTTTCGTAAGAACTTGACTAGAAGCAAGAATTATAATCGGAGAGGATTTGGTTACAAGGAGGAGACTCTCGAGCTCATGAATCGCGAGTACACGAGTGACATTATCAAGAAATTGAA…	3326.87	1445.75	-1.20234	0.0451319	Down
CL4195.Contig1_All	2411	TGATCAGGTATTTTTCTCCAGAACAGAGAGTGCCGGAGTCAAGTAGTTATTTGCTTTATCAGGAAGATGTGCAACCAATTCGTACAGCTCCTTCCCTTGGTCAGCAACGTACTCGTAGCAAACGTCAAAACTTTTGTTTCTTGCTGTTGAATCATGCAATGTTTTCACACAGATATCAGCCACATCTGCACAGCTGATGCCCTGAGTAATCCTATTTCCTTGATCAAATATGAGAGCACGCTGGCCACCCGGCTCTTCCTTCAAAGGACCAGGGCGAATGATCGTGTACCCAAGGCCCGACCTCCTAAGTGAATCTTCCCCAGCCCTTTTGGCTTTCAGAACCTGCTCTCTTCTGGTAGGTTCTACTCCTAATCCGGTGCATGAGACTAAAACAAAGTC…	361.698	88.4288	-2.0322	0.00490901	Down
CL5143.Contig3_All	1811	GAGAGAGAGAGAGAGGAGGAGGAGGAGGAGGAAAGGTAATTCAAAATCAGTGAGTCCCAGATGCTCTTTGAATGGGCAAGGGCGAACAAGAAGACCACAATCTGCCACAGCAGAGACGTGATCATCGCCACGGAGCCTCTTCTTCGGGGCTCTTCTGTGAGAGATGTTCGAGTATTTCCGGATATTTCACTTTCAGATGCTTCTTTGCATTACTCCTTAGCTTGGCGCTTTTGGTTTCTGGAATCTTCTGGATCCTTCCTTCCTACACAAATATCTCTGGGTTTGATGCCAAGGACGAAATTAAGCTCAGCGCCACAGCTCAGGCGTGCTTCAGATTGCAGAAGCCGGTTTCGCAGCTAGTTCCATATATTGAAAGACTTGAATATGATATATATGGGG…	266.998	50.1466	-2.41261	0.00501626	Down
CL7270.Contig2_All	1742	ATCATCGTAATTAACTTTTAGACCTATAAAATACAAATATGTCACTCACTTGTATCCGAGAAAGACACATGCACACAAACTTTCCAACTTTCCAACTTAATGACATGGTAAATTTGTCTAAAACGCAATGCGTGTCACAACTATATTGTTTGATTTGGAAATCAAACTCAAATATGTTCTGAGTCCATATTATATTCACCAACTATGCTATCTGCCAACTGCATATAAACACATTGAACAGTAAAGGAATAGACATTGCTTGGCACTCCAATTGGAACATAACCAGTTTCACATGAATTCGAGGAGAATTCACATCTTGACTAGTGATGCTAAATTCTACAAACCACGGCTCAGAAACTCTGCCCCAATTAAATTGCTACAAACTATAATGTTACCTTA…	185.892	195.703	0.0742068	0.90346	*
Unigene19019_All	1648	TTCGCTCACATTTCCTTTCAAAAGAAAGCACCAACCATTGCTCAGCCTGTATAGAATCTTCTTCCGCTCATTAAGGCAACGCTTCCCTTTTCTCTGTGATTTAAGATGGCTGATGCAGAGGACATTCAACCACTTGTATGTGACAATGGAACTGGAATGGTGAAGGCTGGTTTTGCTGGTGATGATGCTCCAAGGGCGGTATTTCCTAGTATTGTGGGTCGGCCACGACATACAGGTGTCATGGTTGGGATGGGACAAAAGGATGCATATGTTGGGGATGAAGCACAATCTAAAAGAGGTATTCTTACTTTGAAGTATCCCATCGAACATGGTATTGTGAGCAATTGGGATGACATGGAGAAAATTTGGCATCATACTTTCTATAATGAGCTTCGTGTT…	501.227	759.449	0.59949	0.0775566	*
CL674.Contig2_All	1344	ATAAACAGCCATTTCTATTCAACAATGGCGTCCTATTCCACCTATCGATGTGGATCCTCGATGTTTGGGGTCTCTCGCCTTGCATATACGAAGCTTCGTCCCTTCAACCCTAACCACTTCTCCTCTCCCAGATTCCCCTCTCCACCTCTCGCTAGGTCTCCTTTACACCTTAATTTGTCTTCTCTTCCCTCCGCGAGCTCACTTTTGTCCGTTCGTGCAGCCACCACGAGCTTAGACATGGGAGACGCCCCTGATGTCGGCATGGACGCTGTCCAGAGACGCCTTATGTTCGAGGACGAATGCATTTTATTGGACGAGAATGATCGTGTGGTTGGGCATGATACCAAATACAATTGTCACTTGTGGGAAAAGATCTTAGCTGGAAATGCACTGCACAGG…	112.647	109.493	-0.040968	0.987155	*
CL270.Contig12_All	3661	GGTGGCGATCCTCCAGCAGAAGCTCACTCGGTCACTCTCGAACTTCTTTTGCATGGCCGTTGCAGAATTCGAATATGTTTATGTACTAGGGTTACTGCACTGCGTCATCATCGCCGGAACTTCCCCCAATTCTTCTGTATCTTCATCTATCTAGGTAAGGATATTCAAAATCCAGTTAAGGACAATCTCACCCGTCGCTGCCGCCTGGTCAACCACGAGTTGCTTTGCAATCACTGGACGCCACCAACCTCGCAATCTGCATATAGAGTCATTCGCTTGAATTGTAGGTCCCATAAAGGGATTCTATTGGGTATTATTGAGATTCAATTTACAGAAATGGAGAGGTTGATTTCGGCTACAGTGACCCCTAGGGTTTCATTTCAGGCCGTTCCGTCGCTC…	99.695	64.0736	-0.637791	0.750336	*
Unigene9812_All	1538	AATTATGTAACAATCGAGAATATATCCTCTAATGTGCAACTAGAAATGGCTCGGCAAAGCAAGAATGTTCATAATTAGACTACATTCCAGACTCGAGGCATATCCACTATTAAGCAACTTATCAAACCAAGAATGTAGATCATAGAACATGGTTCCGTTCATCGATCAAGAGGAAGATGACATGAACGAGTGATTGACTAGTGATTATAATAATGTAACAATAGAGAATGTATCCTCTAATGTGGCAACTGGAAATGGCTCTTCAAAGTAAGAATCTTCATAATCAGACATTCAGACTACAACCCAGATAGCCTAGTCAAGAAAATCTACCTCCTCTTTGGTTTTACTCTCCCTTGTCCCTAGTTTCTTCTCTAACTTTTTTTTCTTTGTTGAGACTTT…	57.0102	55.0748	-0.04983	0.945579	*
Actin（CL5382.Contig2_All）	2513	GTTCATTCCTTTCATCTTCCTTGATCTGAAATTGTGGAACACTCATACAGGCTTTCACTGAATAAAAGCCGCCGTAGCAAGACCTCGCGGAGAAAACAGGTTGTTCTGTGGAGCACTGGAATGAAAGGAGACAATGTCTCTTTTTGGTAAAGATACCGATCCAGTATTCCAGGGTGCAGGAGCTAAGGCTGGTCTTGAAATCTGGTGCGTTTATAAACACCAATTGGCTCCTGTTCAGAAGTCCTTTCATGGGAAATTCTATTCCGGAAGTGCATATGTCGTTTTAAATACAGTTACACAAACCAATAGCCCTCCTCAGTACAACATACACTACTGGCTTGGAAATGGTGCAAATAAGGTAGATTCTGCCTTAGCATCAGATAAAGCGCTTGAATTAGA…	38.8302	23.3751	-0.732205	0.586278	*

## Sheet: Primer
Primer name	Primer sequences
CL1103.Contig4_All-F	5' CCCACACTACTTGGAACACC 3'
CL1103.Contig4_All-R	5' AGCAACAAAATGGGGTTATAG 3'
CL5925.Contig1_All-F	5' GCAAGCAATGATCCCAGT 3'
CL5925.Contig1_All-R	5' GGCTGCTCTTGATGTGATC 3'
Unigene27813_All-F	5' CATCCTCGTGACATACAACC 3'
Unigene27813_All-R	5' GCATGATAGATGTGGCAATAG 3'
CL1173.Contig1_All-F	5' GTATGACCGATGCTAATGCT 3'
CL1173.Contig1_All-R	5' TGAAAGCTACCAAAGTCGAG 3'
Unigene25446_All-F	5' CAGACATTTTGCATTCTCACA 3'
Unigene25446_All-R	5' GGGGAAGACTTAGCAAACG 3'
Unigene15369_All-F	5' CACCAACCCCAGAACTAAG 3'
Unigene15369_All-R	5' GGCTAGGGTTAGAACAAGGT 3'
Unigene16075_All-F	5' CCGAAACTGATCTCTACGC 3'
Unigene16075_All-R	5' GCACCCTCTTCATCCATAA 3'
CL4937.Contig4_All-F	5' GTAACACCTCCCACCTTCA 3'
CL4937.Contig4_All-R	5' CTTATCAGGGGTAGAGGCA 3'
CL4195.Contig1_All-F	5' CAGTGTAACCCCTGAGCAT 3'
CL4195.Contig1_All-R	5' GCACCGATGAAAGTGAGTC 3'
CL5143.Contig3_All-F	5' CCAACCCCAGAACTAAGC 3'
CL5143.Contig3_All-R	5' GTTAGAACAAGGTGGCGG 3'
CL7270.Contig2_All-F	5' GGGGTAGTCAGTTCCAGTAAAA 3'
CL7270.Contig2_All-R	5' AGAGAAGGTGAAGGCAGTGG 3'
Unigene19019_All-F	5' TACTGCAGAACGGGAAATTG 3'
Unigene19019_All-R	5' GTCCATCAGGCAGTTCGTAA 3'
CL674.Contig2_All-F	5' GCCATCCTCTATACCGTGA 3'
CL674.Contig2_All-R	5' CTAGCGGGGTGAACTGAT 3'
CL270.Contig12_All-F	5' AGTAAAGGAGTGGGAAGTGG 3'
CL270.Contig12_All-R	5' CAAGTATGTTACGAGGGGTG 3'
Unigene9812_All-F	5' GATGTTATGCCTTGGAAGAGAT 3'
Unigene9812_All-R	5' GTTGTTTTGCTTGTTCCGAG 3'
Actin-F	5' GAAACACCTTGCTAACCGA 3'
Actin-R	5' CGACCTTCTTCATACAGCC 3'
