# Supplementary material for: De novo leaf and root transcriptome analysis to explore biosynthetic pathway of Celangulin V in Celastrus angulatus maxim
Source: BMC Genomics. 2019 Jan 5;20:7. doi: 10.1186/s12864-018-5397-z (PMC6321707; doi:10.1186/s12864-018-5397-z)
Supplement: Supplementary file 6 — Summary of unigenes annotated as CYP450 and Acyltransferase. The details of CYP450 family, DEGs of CYP450 family, CYP71 Clan, Acyltransferase family, DEG of Acyltransferase family and BAHD Acyltransferases were showed in XLSX document. (XLSX 140 kb) [file 12864_2018_5397_MOESM6_ESM.xlsx]

## Sheet: CYP450 family
Unigene	Nr	Nt	SwissProt	KEGG	KOG	InterPro	GO
CL1.Contig1_All	NA	gi|828290354|ref|XM_004487383.2|/3.76373278864146e-09/PREDICTED: Cicer arietinum ubiquitin carboxyl-terminal hydrolase 8 (LOC101489339), mRNA	NA	NA	NA	NA	NA
CL1053.Contig1_All	gi|645227391|ref|XP_008220493.1|/5.36197224102344e-20/PREDICTED: cytochrome P450 711A1-like [Prunus mume]	gi|694312401|ref|XM_009363850.1|/1.01508359395711e-24/PREDICTED: Pyrus x bretschneideri cytochrome P450 711A1-like (LOC103952281), mRNA	sp|B9DFU2|MAX1_ARATH/2e-13/Cytochrome P450 711A1 OS=Arabidopsis thaliana GN=CYP711A1 PE=2 SV=1	pmum:103320572/9e-21/cytochrome P450 711A1-like; K20771 carlactone C-19 oxidase [EC:1.14.-.-]	At2g26170/5e-13/[Q] KOG0158 Cytochrome P450 CYP3/CYP5/CYP6/CYP9 subfamilies	PTHR24301:SF4/7.6E-18/--	biological_process:GO:0010223//secondary shoot formation;GO:0009926//auxin polar transport;GO:0009934//regulation of meristem structural organization;GO:0055114//oxidation-reduction process;cellular_component:GO:0016021//integral component of membrane;molecular_function:GO:0016705//oxidoreductase activity, acting on paired donors, with incorporation or reduction of molecular oxygen;GO:0020037//he…
CL1053.Contig2_All	gi|645227391|ref|XP_008220493.1|/3.82206167409009e-109/PREDICTED: cytochrome P450 711A1-like [Prunus mume]	gi|743922790|ref|XM_011007169.1|/1.71194591187012e-167/PREDICTED: Populus euphratica cytochrome P450 711A1-like (LOC105111725), transcript variant X2, mRNA	sp|B9DFU2|MAX1_ARATH/7e-95/Cytochrome P450 711A1 OS=Arabidopsis thaliana GN=CYP711A1 PE=2 SV=1	pmum:103320572/7e-110/cytochrome P450 711A1-like; K20771 carlactone C-19 oxidase [EC:1.14.-.-]	At2g26170/2e-94/[Q] KOG0158 Cytochrome P450 CYP3/CYP5/CYP6/CYP9 subfamilies	PTHR24301/4.8E-155/--	biological_process:GO:0055114//oxidation-reduction process;cellular_component:GO:0016021//integral component of membrane;molecular_function:GO:0016705//oxidoreductase activity, acting on paired donors, with incorporation or reduction of molecular oxygen;GO:0020037//heme binding;GO:0005506//iron ion binding;GO:0004497//monooxygenase activity;
CL1053.Contig3_All	gi|743922791|ref|XP_011005471.1|/2.91066844803638e-117/PREDICTED: cytochrome P450 711A1-like isoform X2 [Populus euphratica]	gi|985445408|ref|XM_015529575.1|/2.39801081383689e-170/PREDICTED: Citrus sinensis cytochrome P450 711A1 (LOC102619882), transcript variant X2, mRNA	sp|B9DFU2|MAX1_ARATH/4e-106/Cytochrome P450 711A1 OS=Arabidopsis thaliana GN=CYP711A1 PE=2 SV=1	egr:104436317/1e-116/cytochrome P450 711A1; K20771 carlactone C-19 oxidase [EC:1.14.-.-]	At2g26170/1e-105/[Q] KOG0158 Cytochrome P450 CYP3/CYP5/CYP6/CYP9 subfamilies	PF00067/1.3E-59/Cytochrome P450	biological_process:GO:0055114//oxidation-reduction process;cellular_component:GO:0016021//integral component of membrane;molecular_function:GO:0016705//oxidoreductase activity, acting on paired donors, with incorporation or reduction of molecular oxygen;GO:0020037//heme binding;GO:0005506//iron ion binding;GO:0004497//monooxygenase activity;
CL1053.Contig4_All	gi|743922791|ref|XP_011005471.1|/0/PREDICTED: cytochrome P450 711A1-like isoform X2 [Populus euphratica]	gi|566214751|ref|XM_006371954.1|/0/Populus trichocarpa thromboxane-A synthase family protein (POPTR_0018s07540g) mRNA, complete cds	sp|B9DFU2|MAX1_ARATH/0.0/Cytochrome P450 711A1 OS=Arabidopsis thaliana GN=CYP711A1 PE=2 SV=1	rcu:8274543/0.0/cytochrome P450 711A1; K20771 carlactone C-19 oxidase [EC:1.14.-.-]	At2g26170/0.0/[Q] KOG0158 Cytochrome P450 CYP3/CYP5/CYP6/CYP9 subfamilies	PTHR24301/0.0/--	biological_process:GO:0055114//oxidation-reduction process;cellular_component:GO:0016021//integral component of membrane;molecular_function:GO:0016705//oxidoreductase activity, acting on paired donors, with incorporation or reduction of molecular oxygen;GO:0020037//heme binding;GO:0005506//iron ion binding;GO:0004497//monooxygenase activity;
CL1053.Contig5_All	gi|743922791|ref|XP_011005471.1|/5.48422328568412e-56/PREDICTED: cytochrome P450 711A1-like isoform X2 [Populus euphratica]	gi|743922790|ref|XM_011007169.1|/4.28259422338166e-91/PREDICTED: Populus euphratica cytochrome P450 711A1-like (LOC105111725), transcript variant X2, mRNA	sp|B9DFU2|MAX1_ARATH/1e-49/Cytochrome P450 711A1 OS=Arabidopsis thaliana GN=CYP711A1 PE=2 SV=1	rcu:8274543/2e-56/cytochrome P450 711A1; K20771 carlactone C-19 oxidase [EC:1.14.-.-]	At2g26170/4e-49/[Q] KOG0158 Cytochrome P450 CYP3/CYP5/CYP6/CYP9 subfamilies	PR00463/1.3E-10/E-class P450 group I signature	NA
CL1067.Contig2_All	gi|731396752|ref|XP_002268915.2|/2.72627045918286e-23/PREDICTED: cytochrome P450 82C2 [Vitis vinifera]	NA	sp|Q6K5K2|Y2982_ORYSJ/1e-09/B3 domain-containing protein Os02g0598200 OS=Oryza sativa subsp. japonica GN=Os02g0598200 PE=2 SV=1	atr:18440904/2e-07/putative methyltransferase C9orf114; K09142 uncharacterized protein	At5g66980/1e-15/[S] LSE0155 A Uncharacterized protein	SM01019/9.9E-6/B3 DNA binding domain	NA
CL1067.Contig3_All	gi|731396752|ref|XP_002268915.2|/1.71761581576512e-26/PREDICTED: cytochrome P450 82C2 [Vitis vinifera]	NA	sp|Q84R27|Y3896_ARATH/3e-11/B3 domain-containing protein At3g18960 OS=Arabidopsis thaliana GN=At3g18960 PE=2 SV=1	atr:18440904/1e-07/putative methyltransferase C9orf114; K09142 uncharacterized protein	At5g66980/3e-19/[S] LSE0155 A Uncharacterized protein	SM01019/9.9E-6/B3 DNA binding domain	NA
CL1067.Contig7_All	gi|731396752|ref|XP_002268915.2|/2.61716932922877e-23/PREDICTED: cytochrome P450 82C2 [Vitis vinifera]	NA	sp|Q6K5K2|Y2982_ORYSJ/9e-10/B3 domain-containing protein Os02g0598200 OS=Oryza sativa subsp. japonica GN=Os02g0598200 PE=2 SV=1	atr:18440904/1e-07/putative methyltransferase C9orf114; K09142 uncharacterized protein	At5g66980/1e-15/[S] LSE0155 A Uncharacterized protein	SM01019/9.9E-6/B3 DNA binding domain	NA
CL1067.Contig8_All	gi|590704268|ref|XP_007047112.1|/1.01270567884731e-21/Cytochrome P450 [Theobroma cacao] &gt;gi|508699373|gb|EOX91269.1| Cytochrome P450 [Theobroma cacao]	NA	sp|Q84R27|Y3896_ARATH/5e-10/B3 domain-containing protein At3g18960 OS=Arabidopsis thaliana GN=At3g18960 PE=2 SV=1	atr:18440904/1e-07/putative methyltransferase C9orf114; K09142 uncharacterized protein	At5g66980/1e-14/[S] LSE0155 A Uncharacterized protein	SM01019/5.9E-4/B3 DNA binding domain	molecular_function:GO:0005488//binding;
CL1067.Contig9_All	gi|731396752|ref|XP_002268915.2|/1.85451899068124e-31/PREDICTED: cytochrome P450 82C2 [Vitis vinifera]	NA	sp|Q2R9D2|Y1176_ORYSJ/5e-12/B3 domain-containing protein Os11g0197600 OS=Oryza sativa subsp. japonica GN=Os11g0197600 PE=2 SV=1	atr:18440904/1e-07/putative methyltransferase C9orf114; K09142 uncharacterized protein	At5g66980/4e-22/[S] LSE0155 A Uncharacterized protein	PS50863/12.901/B3 DNA-binding domain profile.	NA
CL1067.Contig10_All	gi|590704268|ref|XP_007047112.1|/1.27521012717831e-21/Cytochrome P450 [Theobroma cacao] &gt;gi|508699373|gb|EOX91269.1| Cytochrome P450 [Theobroma cacao]	NA	sp|Q84R27|Y3896_ARATH/6e-10/B3 domain-containing protein At3g18960 OS=Arabidopsis thaliana GN=At3g18960 PE=2 SV=1	atr:18440904/2e-07/putative methyltransferase C9orf114; K09142 uncharacterized protein	At5g66980/2e-14/[S] LSE0155 A Uncharacterized protein	SM01019/9.9E-6/B3 DNA binding domain	molecular_function:GO:0005488//binding;
CL1067.Contig11_All	gi|731396752|ref|XP_002268915.2|/1.4240230637816e-26/PREDICTED: cytochrome P450 82C2 [Vitis vinifera]	NA	sp|Q84R27|Y3896_ARATH/3e-11/B3 domain-containing protein At3g18960 OS=Arabidopsis thaliana GN=At3g18960 PE=2 SV=1	atr:18440904/1e-07/putative methyltransferase C9orf114; K09142 uncharacterized protein	At5g66980/3e-19/[S] LSE0155 A Uncharacterized protein	SM01019/9.9E-6/B3 DNA binding domain	NA
CL1067.Contig12_All	gi|590704268|ref|XP_007047112.1|/1.30654342024622e-21/Cytochrome P450 [Theobroma cacao] &gt;gi|508699373|gb|EOX91269.1| Cytochrome P450 [Theobroma cacao]	NA	sp|Q84R27|Y3896_ARATH/6e-10/B3 domain-containing protein At3g18960 OS=Arabidopsis thaliana GN=At3g18960 PE=2 SV=1	atr:18440904/2e-07/putative methyltransferase C9orf114; K09142 uncharacterized protein	At5g66980/2e-14/[S] LSE0155 A Uncharacterized protein	SM01019/9.9E-6/B3 DNA binding domain	molecular_function:GO:0005488//binding;
CL1067.Contig13_All	gi|590704268|ref|XP_007047112.1|/1.48347117507123e-21/Cytochrome P450 [Theobroma cacao] &gt;gi|508699373|gb|EOX91269.1| Cytochrome P450 [Theobroma cacao]	NA	sp|Q84R27|Y3896_ARATH/7e-10/B3 domain-containing protein At3g18960 OS=Arabidopsis thaliana GN=At3g18960 PE=2 SV=1	atr:18440904/2e-07/putative methyltransferase C9orf114; K09142 uncharacterized protein	At5g66980/2e-14/[S] LSE0155 A Uncharacterized protein	SM01019/9.9E-6/B3 DNA binding domain	molecular_function:GO:0005488//binding;
CL1178.Contig1_All	gi|590581150|ref|XP_007014268.1|/5.77827066758567e-50/P450 reductase 2 [Theobroma cacao] &gt;gi|508784631|gb|EOY31887.1| P450 reductase 2 [Theobroma cacao]	gi|731408398|ref|XM_002270696.3|/2.87601363000744e-54/PREDICTED: Vitis vinifera NADPH--cytochrome P450 reductase (LOC100240979), mRNA	sp|Q9SUM3|NCPR2_ARATH/3e-37/NADPH--cytochrome P450 reductase 2 OS=Arabidopsis thaliana GN=ATR2 PE=1 SV=1	tcc:TCM_039214/1e-50/P450 reductase 2; K00327 NADPH-ferrihemoprotein reductase [EC:1.6.2.4]	At4g30210/8e-37/[C] KOG1158 NADP/FAD dependent oxidoreductase	PTHR19384/2.6E-35/--	biological_process:GO:0055114//oxidation-reduction process;cellular_component:GO:0016021//integral component of membrane;GO:0005789//endoplasmic reticulum membrane;molecular_function:GO:0003958//NADPH-hemoprotein reductase activity;GO:0010181//FMN binding;
CL1178.Contig2_All	gi|702299271|ref|XP_010048643.1|/1.1725863249709e-06/PREDICTED: NADPH--cytochrome P450 reductase-like [Eucalyptus grandis] &gt;gi|629116292|gb|KCW80967.1| hypothetical protein EUGRSUZ_C02330 [Eucalyptus grandis]	NA	sp|Q9SUM3|NCPR2_ARATH/3e-06/NADPH--cytochrome P450 reductase 2 OS=Arabidopsis thaliana GN=ATR2 PE=1 SV=1	egr:104437400/2e-07/NADPH--cytochrome P450 reductase; K00327 NADPH-ferrihemoprotein reductase [EC:1.6.2.4]	At4g30210/8e-06/[C] KOG1158 NADP/FAD dependent oxidoreductase	NA	NA
CL1178.Contig3_All	gi|823146554|ref|XP_012473176.1|/1.42384775415651e-25/PREDICTED: NADPH--cytochrome P450 reductase 2-like [Gossypium raimondii]	gi|645234181|ref|XM_008225472.1|/7.2423889009778e-67/PREDICTED: Prunus mume NADPH--cytochrome P450 reductase 2 (LOC103323475), mRNA	sp|Q05001|NCPR_CATRO/5e-21/NADPH--cytochrome P450 reductase OS=Catharanthus roseus GN=CPR PE=2 SV=1	gra:105790233/2e-26/NADPH--cytochrome P450 reductase 2-like; K00327 NADPH-ferrihemoprotein reductase [EC:1.6.2.4]	At4g30210/3e-20/[C] KOG1158 NADP/FAD dependent oxidoreductase	PTHR19384/9.0E-58/--	biological_process:GO:0055114//oxidation-reduction process;cellular_component:GO:0016021//integral component of membrane;GO:0005789//endoplasmic reticulum membrane;molecular_function:GO:0003958//NADPH-hemoprotein reductase activity;GO:0010181//FMN binding;
CL1178.Contig4_All	gi|590581150|ref|XP_007014268.1|/0/P450 reductase 2 [Theobroma cacao] &gt;gi|508784631|gb|EOY31887.1| P450 reductase 2 [Theobroma cacao]	gi|823146553|ref|XM_012617722.1|/0/PREDICTED: Gossypium raimondii NADPH--cytochrome P450 reductase 2-like (LOC105790233), mRNA	sp|Q9SUM3|NCPR2_ARATH/0.0/NADPH--cytochrome P450 reductase 2 OS=Arabidopsis thaliana GN=ATR2 PE=1 SV=1	tcc:TCM_039214/0.0/P450 reductase 2; K00327 NADPH-ferrihemoprotein reductase [EC:1.6.2.4]	At4g30210/0.0/[C] KOG1158 NADP/FAD dependent oxidoreductase	PTHR19384/0.0/--	biological_process:GO:0055114//oxidation-reduction process;cellular_component:GO:0016021//integral component of membrane;GO:0005789//endoplasmic reticulum membrane;molecular_function:GO:0003958//NADPH-hemoprotein reductase activity;GO:0010181//FMN binding;
CL1476.Contig1_All	gi|590616854|ref|XP_007023623.1|/4.31214716836144e-73/Cytochrome P450, putative [Theobroma cacao] &gt;gi|508778989|gb|EOY26245.1| Cytochrome P450, putative [Theobroma cacao]	NA	sp|Q9FI39|THAD_ARATH/2e-55/Cytochrome P450 705A5 OS=Arabidopsis thaliana GN=CYP705A5 PE=2 SV=1	brp:103869356/1e-52/cytochrome P450 705A20; K07408 cytochrome P450 family 1 subfamily A polypeptide 1 [EC:1.14.14.1]	At1g50520/2e-56/[Q] KOG0156 Cytochrome P450 CYP2 subfamily	PF00067/7.3E-23/Cytochrome P450	cellular_component:GO:0016020//membrane;molecular_function:GO:0046872//metal ion binding;GO:0016491//oxidoreductase activity;
CL1476.Contig2_All	gi|802556776|ref|XP_012065670.1|/1.57901379837938e-147/PREDICTED: cytochrome P450 705A5-like [Jatropha curcas] &gt;gi|643737327|gb|KDP43439.1| hypothetical protein JCGZ_16726 [Jatropha curcas]	gi|566177273|ref|XM_002308337.2|/2.29276055356854e-14/Populus trichocarpa hypothetical protein (POPTR_0006s20520g) mRNA, complete cds	sp|Q9FI39|THAD_ARATH/3e-114/Cytochrome P450 705A5 OS=Arabidopsis thaliana GN=CYP705A5 PE=2 SV=1	thj:104807084/1e-109/cytochrome P450 705A5-like; K07418 cytochrome P450 family 2 subfamily J [EC:1.14.14.1]	At1g50520/2e-118/[Q] KOG0156 Cytochrome P450 CYP2 subfamily	PS00086/-/Cytochrome P450 cysteine heme-iron ligand signature.	cellular_component:GO:0016020//membrane;molecular_function:GO:0046872//metal ion binding;GO:0016491//oxidoreductase activity;
CL1476.Contig3_All	gi|743926383|ref|XP_011007353.1|/7.33179297184017e-138/PREDICTED: cytochrome P450 705A5-like [Populus euphratica] &gt;gi|743926385|ref|XP_011007354.1| PREDICTED: cytochrome P450 705A5-like [Populus euphratica]	gi|802556773|ref|XM_012210279.1|/2.36339671127563e-49/PREDICTED: Jatropha curcas cytochrome P450 93A2-like (LOC105628795), mRNA	sp|Q9FI39|THAD_ARATH/7e-106/Cytochrome P450 705A5 OS=Arabidopsis thaliana GN=CYP705A5 PE=2 SV=1	nnu:104597499/7e-103/cytochrome P450 93A2-like; K07408 cytochrome P450 family 1 subfamily A polypeptide 1 [EC:1.14.14.1]	At1g50520/7e-111/[Q] KOG0156 Cytochrome P450 CYP2 subfamily	PR00385/2.5E-10/P450 superfamily signature	cellular_component:GO:0016020//membrane;molecular_function:GO:0046872//metal ion binding;GO:0016491//oxidoreductase activity;
CL1476.Contig4_All	gi|802556776|ref|XP_012065670.1|/7.4328162094181e-145/PREDICTED: cytochrome P450 705A5-like [Jatropha curcas] &gt;gi|643737327|gb|KDP43439.1| hypothetical protein JCGZ_16726 [Jatropha curcas]	gi|566177273|ref|XM_002308337.2|/2.31394078962922e-14/Populus trichocarpa hypothetical protein (POPTR_0006s20520g) mRNA, complete cds	sp|Q9FI39|THAD_ARATH/3e-114/Cytochrome P450 705A5 OS=Arabidopsis thaliana GN=CYP705A5 PE=2 SV=1	thj:104807084/1e-109/cytochrome P450 705A5-like; K07418 cytochrome P450 family 2 subfamily J [EC:1.14.14.1]	At1g50520/6e-117/[Q] KOG0156 Cytochrome P450 CYP2 subfamily	PR00385/1.8E-10/P450 superfamily signature	cellular_component:GO:0016020//membrane;molecular_function:GO:0046872//metal ion binding;GO:0016491//oxidoreductase activity;
CL1476.Contig5_All	gi|590616854|ref|XP_007023623.1|/3.66514821383432e-142/Cytochrome P450, putative [Theobroma cacao] &gt;gi|508778989|gb|EOY26245.1| Cytochrome P450, putative [Theobroma cacao]	NA	sp|Q9FI39|THAD_ARATH/1e-109/Cytochrome P450 705A5 OS=Arabidopsis thaliana GN=CYP705A5 PE=2 SV=1	thj:104801609/1e-108/cytochrome P450 705A5-like; K07408 cytochrome P450 family 1 subfamily A polypeptide 1 [EC:1.14.14.1]	At1g50520/2e-115/[Q] KOG0156 Cytochrome P450 CYP2 subfamily	PS00086/-/Cytochrome P450 cysteine heme-iron ligand signature.	cellular_component:GO:0016020//membrane;molecular_function:GO:0046872//metal ion binding;GO:0016491//oxidoreductase activity;
CL1644.Contig2_All	gi|802547371|ref|XP_012089879.1|/2.75520893399023e-76/PREDICTED: adrenodoxin-like protein 2, mitochondrial [Jatropha curcas] &gt;gi|643739203|gb|KDP45017.1| hypothetical protein JCGZ_01517 [Jatropha curcas]	gi|645270430|ref|XM_008242232.1|/1.51788379146025e-118/PREDICTED: Prunus mume adrenodoxin homolog (LOC103338961), mRNA	NA	atr:18442267/1e-09/RNA exonuclease 4; K18327 RNA exonuclease 4 [EC:3.1.-.-]	At4g21090/5e-64/[C] KOG3309 Ferredoxin	PS51085/10.54/2Fe-2S ferredoxin-type iron-sulfur binding domain profile.	molecular_function:GO:0009055//electron carrier activity;GO:0046872//metal ion binding;GO:0051537//2 iron, 2 sulfur cluster binding;
CL1644.Contig3_All	gi|802547371|ref|XP_012089879.1|/1.32960843611848e-72/PREDICTED: adrenodoxin-like protein 2, mitochondrial [Jatropha curcas] &gt;gi|643739203|gb|KDP45017.1| hypothetical protein JCGZ_01517 [Jatropha curcas]	gi|645270430|ref|XM_008242232.1|/4.06005943508906e-114/PREDICTED: Prunus mume adrenodoxin homolog (LOC103338961), mRNA	NA	atr:18442267/4e-08/RNA exonuclease 4; K18327 RNA exonuclease 4 [EC:3.1.-.-]	At4g05450/7e-60/[C] KOG3309 Ferredoxin	PF00111/1.6E-13/2Fe-2S iron-sulfur cluster binding domain	molecular_function:GO:0009055//electron carrier activity;GO:0046872//metal ion binding;GO:0051537//2 iron, 2 sulfur cluster binding;
CL1644.Contig5_All	gi|802547371|ref|XP_012089879.1|/2.9940268555504e-72/PREDICTED: adrenodoxin-like protein 2, mitochondrial [Jatropha curcas] &gt;gi|643739203|gb|KDP45017.1| hypothetical protein JCGZ_01517 [Jatropha curcas]	gi|645270430|ref|XM_008242232.1|/5.31619816901262e-113/PREDICTED: Prunus mume adrenodoxin homolog (LOC103338961), mRNA	NA	atr:18442267/4e-08/RNA exonuclease 4; K18327 RNA exonuclease 4 [EC:3.1.-.-]	At4g05450/2e-59/[C] KOG3309 Ferredoxin	PF00111/1.2E-13/2Fe-2S iron-sulfur cluster binding domain	molecular_function:GO:0009055//electron carrier activity;GO:0046872//metal ion binding;GO:0051537//2 iron, 2 sulfur cluster binding;
CL1644.Contig7_All	gi|802547371|ref|XP_012089879.1|/1.33335582948159e-68/PREDICTED: adrenodoxin-like protein 2, mitochondrial [Jatropha curcas] &gt;gi|643739203|gb|KDP45017.1| hypothetical protein JCGZ_01517 [Jatropha curcas]	gi|645270430|ref|XM_008242232.1|/2.25287819125593e-106/PREDICTED: Prunus mume adrenodoxin homolog (LOC103338961), mRNA	NA	atr:18442267/3e-08/RNA exonuclease 4; K18327 RNA exonuclease 4 [EC:3.1.-.-]	At4g05450/3e-56/[C] KOG3309 Ferredoxin	PTHR23426:SF31/4.9E-84/--	molecular_function:GO:0009055//electron carrier activity;GO:0046872//metal ion binding;GO:0051537//2 iron, 2 sulfur cluster binding;
CL1644.Contig8_All	gi|802547371|ref|XP_012089879.1|/1.5645440622107e-71/PREDICTED: adrenodoxin-like protein 2, mitochondrial [Jatropha curcas] &gt;gi|643739203|gb|KDP45017.1| hypothetical protein JCGZ_01517 [Jatropha curcas]	gi|645270430|ref|XM_008242232.1|/1.34922431875141e-79/PREDICTED: Prunus mume adrenodoxin homolog (LOC103338961), mRNA	NA	atr:18442267/7e-09/RNA exonuclease 4; K18327 RNA exonuclease 4 [EC:3.1.-.-]	At4g21090/2e-59/[C] KOG3309 Ferredoxin	PTHR23426:SF31/7.8E-19/--	molecular_function:GO:0009055//electron carrier activity;GO:0046872//metal ion binding;GO:0051537//2 iron, 2 sulfur cluster binding;
CL2017.Contig1_All	gi|734312371|gb|KHN00549.1|/2.26522912913172e-23/Cytochrome P450 90B1 [Glycine soja]	NA	sp|O64989|C90B1_ARATH/2e-22/Cytochrome P450 90B1 OS=Arabidopsis thaliana GN=CYP90B1 PE=1 SV=2	gmx:100800210/7e-24/cytochrome P450 90B1-like; K09587 steroid 22-alpha-hydroxylase [EC:1.14.13.-]	At3g50660/4e-22/[QI] KOG0157 Cytochrome P450 CYP4/CYP19/CYP26 subfamilies	PR00359/5.0E-6/B-class P450 signature	biological_process:GO:0010268//brassinosteroid homeostasis;GO:0016132//brassinosteroid biosynthetic process;GO:0055114//oxidation-reduction process;GO:0007275//multicellular organism development;GO:0016125//sterol metabolic process;cellular_component:GO:0005783//endoplasmic reticulum;GO:0016021//integral component of membrane;molecular_function:GO:0020037//heme binding;GO:0005506//iron ion bindin…
CL2017.Contig3_All	gi|743919441|ref|XP_011003742.1|/0/PREDICTED: cytochrome P450 90B1-like isoform X1 [Populus euphratica]	gi|1000960153|ref|XM_002521557.2|/0/PREDICTED: Ricinus communis cytochrome P450 90B1 (LOC8273425), mRNA	sp|O64989|C90B1_ARATH/0.0/Cytochrome P450 90B1 OS=Arabidopsis thaliana GN=CYP90B1 PE=1 SV=2	gra:105803806/0.0/cytochrome P450 90B1; K09587 steroid 22-alpha-hydroxylase [EC:1.14.13.-]	At3g50660/0.0/[QI] KOG0157 Cytochrome P450 CYP4/CYP19/CYP26 subfamilies	PTHR24286/1.6E-265/--	biological_process:GO:0010268//brassinosteroid homeostasis;GO:0016132//brassinosteroid biosynthetic process;GO:0055114//oxidation-reduction process;GO:0007275//multicellular organism development;GO:0016125//sterol metabolic process;cellular_component:GO:0005783//endoplasmic reticulum;GO:0016021//integral component of membrane;molecular_function:GO:0020037//heme binding;GO:0005506//iron ion bindin…
CL2044.Contig1_All	gi|590675814|ref|XP_007039555.1|/3.07681478915447e-82/Cytochrome P450 88D6, putative [Theobroma cacao] &gt;gi|508776800|gb|EOY24056.1| Cytochrome P450 88D6, putative [Theobroma cacao]	gi|985458589|ref|XM_006485366.2|/7.58545296203539e-41/PREDICTED: Citrus sinensis beta-amyrin 11-oxidase-like (LOC102614081), mRNA	sp|B5BSX1|BAMO_GLYUR/1e-77/Beta-amyrin 11-oxidase OS=Glycyrrhiza uralensis GN=CYP88D6 PE=1 SV=1	cam:101498233/6e-82/beta-amyrin 11-oxidase-like; K04123 ent-kaurenoic acid hydroxylase [EC:1.14.13.79]	At2g32440/1e-71/[QI] KOG0157 Cytochrome P450 CYP4/CYP19/CYP26 subfamilies	NA	cellular_component:GO:0016020//membrane;molecular_function:GO:0046872//metal ion binding;GO:0016491//oxidoreductase activity;
CL2500.Contig1_All	gi|802644788|ref|XP_012079327.1|/9.33975205495063e-171/PREDICTED: cytochrome P450 81E8-like [Jatropha curcas] &gt;gi|643722134|gb|KDP32013.1| hypothetical protein JCGZ_12474 [Jatropha curcas]	gi|830260209|ref|NM_001309714.1|/1.62744546387803e-25/Cicer arietinum isoflavone 2&apos;-hydroxylase-like (LOC101502156), mRNA &gt;gi|4688639|emb|AJ238439.1| Cicer arietinum mRNA for a cytochrome P450 monooxygenase	sp|Q9LHA1|C8D11_ARATH/3e-141/Cytochrome P450 81D11 OS=Arabidopsis thaliana GN=CYP81D11 PE=2 SV=1	tcc:TCM_019148/2e-166/Cytochrome P450, family 81, subfamily D, polypeptide 8; K00517	At4g37370/1e-147/[Q] KOG0156 Cytochrome P450 CYP2 subfamily	PTHR24298:SF61/7.8E-300/--	biological_process:GO:0055114//oxidation-reduction process;cellular_component:GO:0016021//integral component of membrane;molecular_function:GO:0016705//oxidoreductase activity, acting on paired donors, with incorporation or reduction of molecular oxygen;GO:0020037//heme binding;GO:0005506//iron ion binding;GO:0004497//monooxygenase activity;
CL2500.Contig3_All	gi|802644788|ref|XP_012079327.1|/5.56579146954372e-158/PREDICTED: cytochrome P450 81E8-like [Jatropha curcas] &gt;gi|643722134|gb|KDP32013.1| hypothetical protein JCGZ_12474 [Jatropha curcas]	gi|595832851|ref|XM_007206491.1|/7.72526358008648e-39/Prunus persica hypothetical protein (PRUPE_ppa019965mg) mRNA, complete cds	sp|Q9LHA1|C8D11_ARATH/5e-129/Cytochrome P450 81D11 OS=Arabidopsis thaliana GN=CYP81D11 PE=2 SV=1	tcc:TCM_019148/3e-153/Cytochrome P450, family 81, subfamily D, polypeptide 8; K00517	At4g37370/3e-138/[Q] KOG0156 Cytochrome P450 CYP2 subfamily	PTHR24298:SF61/2.3E-293/--	biological_process:GO:0055114//oxidation-reduction process;cellular_component:GO:0016021//integral component of membrane;molecular_function:GO:0016705//oxidoreductase activity, acting on paired donors, with incorporation or reduction of molecular oxygen;GO:0020037//heme binding;GO:0005506//iron ion binding;GO:0004497//monooxygenase activity;
CL2500.Contig4_All	gi|802644788|ref|XP_012079327.1|/9.30234945684143e-159/PREDICTED: cytochrome P450 81E8-like [Jatropha curcas] &gt;gi|643722134|gb|KDP32013.1| hypothetical protein JCGZ_12474 [Jatropha curcas]	gi|955349410|ref|XM_006590580.2|/3.93052607593302e-17/PREDICTED: Glycine max cytochrome P450 81E8 (LOC100804509), mRNA	sp|Q9LHA1|C8D11_ARATH/2e-132/Cytochrome P450 81D11 OS=Arabidopsis thaliana GN=CYP81D11 PE=2 SV=1	tcc:TCM_019148/7e-156/Cytochrome P450, family 81, subfamily D, polypeptide 8; K00517	At4g37370/5e-140/[Q] KOG0156 Cytochrome P450 CYP2 subfamily	PTHR24298/2.4E-295/--	biological_process:GO:0055114//oxidation-reduction process;cellular_component:GO:0016021//integral component of membrane;molecular_function:GO:0020037//heme binding;GO:0005506//iron ion binding;GO:0033773//isoflavone 2'-hydroxylase activity;
CL2603.Contig2_All	gi|568834423|ref|XP_006471330.1|/6.75652591710626e-24/PREDICTED: cytochrome P450 4C1-like isoform X3 [Citrus sinensis]	NA	NA	rcu:8276309/3e-17/cytochrome P450 4X1; K07428 cytochrome P450 family 4 subfamily X [EC:1.14.14.1]	NA	PF00067/4.8E-10/Cytochrome P450	NA
CL2603.Contig3_All	gi|743874531|ref|XP_011034691.1|/1.37715372354152e-180/PREDICTED: cytochrome P450 71A14-like [Populus euphratica]	gi|778704393|ref|XM_004147035.2|/3.64772626885288e-32/PREDICTED: Cucumis sativus cytochrome P450 714C3-like (LOC101208981), transcript variant X2, mRNA	sp|Q9FF18|C7351_ARATH/8e-16/Cytokinin hydroxylase OS=Arabidopsis thaliana GN=CYP735A1 PE=1 SV=1	rcu:8276309/8e-180/cytochrome P450 4X1; K07428 cytochrome P450 family 4 subfamily X [EC:1.14.14.1]	At5g38450/2e-15/[QI] KOG0157 Cytochrome P450 CYP4/CYP19/CYP26 subfamilies	PTHR24286/2.2E-237/--	cellular_component:GO:0016020//membrane;molecular_function:GO:0046872//metal ion binding;GO:0016491//oxidoreductase activity;
CL2613.Contig4_All	gi|802547555|ref|XP_012090539.1|/8.63144378878156e-99/PREDICTED: NAC domain-containing protein 78 [Jatropha curcas] &gt;gi|495025774|gb|AGL39700.1| NAC transcription factor 044 [Jatropha curcas] &gt;gi|643739263|gb|KDP45077.1| hypothetical protein JCGZ_01577 [Jatropha curcas]	gi|922452338|ref|XM_013773464.1|/2.09931034137833e-86/PREDICTED: Brassica oleracea var. oleracea NAC domain-containing protein 78-like (LOC106335045), transcript variant X2, mRNA	sp|Q84K00|NAC78_ARATH/1e-90/NAC domain-containing protein 78 OS=Arabidopsis thaliana GN=NAC078 PE=2 SV=2	bna:106383523/5e-22/NAC domain-containing protein 89-like; K12581 CCR4-NOT transcription complex subunit 7/8	At3g10500/6e-91/[S] LSE0117 A No apical meristem (NAM) developmental protein and related proteins	NA	biological_process:GO:0006355//regulation of transcription, DNA-templated;cellular_component:GO:0005634//nucleus;GO:0016021//integral component of membrane;molecular_function:GO:0003677//DNA binding;
CL2830.Contig1_All	gi|645277692|ref|XP_008243892.1|/2.973555986606e-177/PREDICTED: cytochrome P450 CYP749A22-like [Prunus mume]	gi|645277680|ref|XM_008245665.1|/3.39458704305035e-73/PREDICTED: Prunus mume uncharacterized LOC103342098 (LOC103342098), mRNA	sp|H2DH17|C7A22_PANGI/2e-171/Cytochrome P450 CYP749A22 OS=Panax ginseng PE=2 SV=1	mdm:103402649/2e-174/cytochrome P450 CYP749A22-like; K15639 PHYB activation tagged suppressor 1 [EC:1.14.-.-]	At2g26710/2e-102/[QI] KOG0157 Cytochrome P450 CYP4/CYP19/CYP26 subfamilies	PR00463/6.2E-12/E-class P450 group I signature	NA
CL2830.Contig2_All	gi|743798079|ref|XP_011009723.1|/0/PREDICTED: cytochrome P450 CYP749A22-like [Populus euphratica]	gi|645277456|ref|XM_008245557.1|/1.066887528962e-122/PREDICTED: Prunus mume cytochrome P450 CYP749A22-like (LOC103342000), mRNA	sp|H2DH17|C7A22_PANGI/1e-175/Cytochrome P450 CYP749A22 OS=Panax ginseng PE=2 SV=1	mdm:103414269/0.0/cytochrome P450 CYP749A22-like; K15639 PHYB activation tagged suppressor 1 [EC:1.14.-.-]	At2g26710/3e-104/[QI] KOG0157 Cytochrome P450 CYP4/CYP19/CYP26 subfamilies	PR00463/4.0E-20/E-class P450 group I signature	biological_process:GO:0055114//oxidation-reduction process;cellular_component:GO:0016021//integral component of membrane;molecular_function:GO:0016705//oxidoreductase activity, acting on paired donors, with incorporation or reduction of molecular oxygen;GO:0020037//heme binding;GO:0005506//iron ion binding;GO:0004497//monooxygenase activity;
CL2830.Contig3_All	gi|743798079|ref|XP_011009723.1|/0/PREDICTED: cytochrome P450 CYP749A22-like [Populus euphratica]	gi|645277452|ref|XM_008245555.1|/1.43179385757281e-116/PREDICTED: Prunus mume cytochrome P450 CYP749A22-like (LOC103341998), mRNA	sp|H2DH17|C7A22_PANGI/2e-174/Cytochrome P450 CYP749A22 OS=Panax ginseng PE=2 SV=1	pmum:103342000/2e-178/cytochrome P450 CYP749A22-like; K15639 PHYB activation tagged suppressor 1 [EC:1.14.-.-]	At2g26710/1e-106/[QI] KOG0157 Cytochrome P450 CYP4/CYP19/CYP26 subfamilies	PR00385/2.8E-14/P450 superfamily signature	biological_process:GO:0055114//oxidation-reduction process;cellular_component:GO:0016021//integral component of membrane;molecular_function:GO:0016705//oxidoreductase activity, acting on paired donors, with incorporation or reduction of molecular oxygen;GO:0020037//heme binding;GO:0005506//iron ion binding;GO:0004497//monooxygenase activity;
CL2830.Contig4_All	gi|743798079|ref|XP_011009723.1|/4.95954148002082e-180/PREDICTED: cytochrome P450 CYP749A22-like [Populus euphratica]	gi|645277452|ref|XM_008245555.1|/1.80266817383753e-110/PREDICTED: Prunus mume cytochrome P450 CYP749A22-like (LOC103341998), mRNA	sp|H2DH17|C7A22_PANGI/9e-176/Cytochrome P450 CYP749A22 OS=Panax ginseng PE=2 SV=1	pxb:103947282/1e-177/cytochrome P450 CYP749A22-like; K15639 PHYB activation tagged suppressor 1 [EC:1.14.-.-]	At2g26710/3e-107/[QI] KOG0157 Cytochrome P450 CYP4/CYP19/CYP26 subfamilies	PS00086/-/Cytochrome P450 cysteine heme-iron ligand signature.	biological_process:GO:0055114//oxidation-reduction process;cellular_component:GO:0016021//integral component of membrane;molecular_function:GO:0016705//oxidoreductase activity, acting on paired donors, with incorporation or reduction of molecular oxygen;GO:0020037//heme binding;GO:0005506//iron ion binding;GO:0004497//monooxygenase activity;
CL2830.Contig5_All	gi|802568779|ref|XP_012067825.1|/2.82421312729232e-169/PREDICTED: cytochrome P450 CYP749A22-like [Jatropha curcas]	gi|645277456|ref|XM_008245557.1|/7.33500384739399e-65/PREDICTED: Prunus mume cytochrome P450 CYP749A22-like (LOC103342000), mRNA	sp|H2DH17|C7A22_PANGI/2e-96/Cytochrome P450 CYP749A22 OS=Panax ginseng PE=2 SV=1	jcu:105630581/5e-170/cytochrome P450 CYP749A22-like; K15639 PHYB activation tagged suppressor 1 [EC:1.14.-.-]	At3g14630/2e-68/[QI] KOG0157 Cytochrome P450 CYP4/CYP19/CYP26 subfamilies	PTHR24282:SF20/1.3E-169/--	molecular_function:GO:0046872//metal ion binding;GO:0016491//oxidoreductase activity;
CL2831.Contig2_All	gi|590562154|ref|XP_007009007.1|/0/Cytochrome P450 superfamily protein isoform 1 [Theobroma cacao] &gt;gi|508725920|gb|EOY17817.1| Cytochrome P450 superfamily protein isoform 1 [Theobroma cacao]	gi|590562153|ref|XM_007008945.1|/0/Theobroma cacao Cytochrome P450 superfamily protein isoform 1 (TCM_042532) mRNA, complete cds	sp|Q42569|C90A1_ARATH/0.0/Cytochrome P450 90A1 OS=Arabidopsis thaliana GN=CYP90A1 PE=2 SV=1	tcc:TCM_042532/0.0/Cytochrome P450 superfamily protein isoform 1; K09588 cytochrome P450 family 90 subfamily A polypeptide 1 [EC:1.14.-.-]	At5g05690/0.0/[QI] KOG0157 Cytochrome P450 CYP4/CYP19/CYP26 subfamilies	PR00463/1.1E-10/E-class P450 group I signature	biological_process:GO:0016132//brassinosteroid biosynthetic process;GO:0010224//response to UV-B;GO:0055114//oxidation-reduction process;GO:0048657//anther wall tapetum cell differentiation;GO:0009911//positive regulation of flower development;GO:0010584//pollen exine formation;cellular_component:GO:0016021//integral component of membrane;molecular_function:GO:0020037//heme binding;GO:0005506//ir…
CL3163.Contig13_All	gi|802547350|ref|XP_012089774.1|/1.67893469323504e-174/PREDICTED: serine/threonine-protein phosphatase BSL1 [Jatropha curcas] &gt;gi|643739194|gb|KDP45008.1| hypothetical protein JCGZ_01508 [Jatropha curcas]	gi|1000957392|ref|XM_015721699.1|/0/PREDICTED: Ricinus communis host cell factor (LOC8260852), transcript variant X4, mRNA	sp|A8JAM0|CC135_CHLRE/1e-06/Coiled-coil domain-containing protein lobo homolog (Fragment) OS=Chlamydomonas reinhardtii GN=FAP50 PE=2 SV=1	nnu:104598760/4e-19/acyl-CoA-binding domain-containing protein 4-like; K20285 Rab9 effector protein with kelch motifs	At2g36360/3e-132/[R] KOG0379 Kelch repeat-containing proteins	PTHR23244/9.3E-64/--	NA
CL3231.Contig1_All	gi|568834016|ref|XP_006471151.1|/9.91161988517658e-27/PREDICTED: cytochrome P450 CYP82D47-like [Citrus sinensis]	NA	sp|O49858|C82A3_SOYBN/1e-23/Cytochrome P450 82A3 OS=Glycine max GN=CYP82A3 PE=2 SV=1	cit:102610662/2e-27/cytochrome P450 CYP82D47-like; K00517	At4g31940/7e-20/[Q] KOG0156 Cytochrome P450 CYP2 subfamily	NA	biological_process:GO:0055114//oxidation-reduction process;molecular_function:GO:0016705//oxidoreductase activity, acting on paired donors, with incorporation or reduction of molecular oxygen;GO:0020037//heme binding;GO:0005506//iron ion binding;GO:0004497//monooxygenase activity;
CL3231.Contig2_All	gi|703136156|ref|XP_010106079.1|/1.00187034331817e-158/Cytochrome P450 82A3 [Morus notabilis] &gt;gi|587919895|gb|EXC07349.1| Cytochrome P450 82A3 [Morus notabilis]	gi|357496112|ref|XM_003618297.1|/4.15397817471409e-22/Medicago truncatula cytochrome P450 family protein partial mRNA	sp|O49858|C82A3_SOYBN/6e-134/Cytochrome P450 82A3 OS=Glycine max GN=CYP82A3 PE=2 SV=1	cit:102624569/1e-152/cytochrome P450 CYP82D47-like; K00517	At4g31940/1e-132/[Q] KOG0156 Cytochrome P450 CYP2 subfamily	PR00385/3.2E-12/P450 superfamily signature	cellular_component:GO:0016020//membrane;molecular_function:GO:0046872//metal ion binding;GO:0016491//oxidoreductase activity;
CL3231.Contig4_All	gi|565398498|ref|XP_006364811.1|/8.41546284571416e-40/PREDICTED: cytochrome P450 CYP82D47-like [Solanum tuberosum]	NA	sp|Q9SZ46|C82C4_ARATH/1e-32/Cytochrome P450 82C4 OS=Arabidopsis thaliana GN=CYP82C4 PE=2 SV=1	cit:102610662/5e-39/cytochrome P450 CYP82D47-like; K00517	At4g31940/3e-32/[Q] KOG0156 Cytochrome P450 CYP2 subfamily	PF00067/7.2E-12/Cytochrome P450	molecular_function:GO:0005488//binding;GO:0016491//oxidoreductase activity;
CL3231.Contig5_All	gi|590592925|ref|XP_007017417.1|/2.63256320123188e-126/Cytochrome P450 82A3, putative isoform 2 [Theobroma cacao] &gt;gi|508722745|gb|EOY14642.1| Cytochrome P450 82A3, putative isoform 2 [Theobroma cacao]	NA	sp|Q9SZ46|C82C4_ARATH/3e-106/Cytochrome P450 82C4 OS=Arabidopsis thaliana GN=CYP82C4 PE=2 SV=1	cit:102624569/3e-119/cytochrome P450 CYP82D47-like; K00517	At4g31940/8e-106/[Q] KOG0156 Cytochrome P450 CYP2 subfamily	PR00463/3.4E-26/E-class P450 group I signature	cellular_component:GO:0016020//membrane;molecular_function:GO:0046872//metal ion binding;GO:0016491//oxidoreductase activity;
CL3231.Contig6_All	gi|590592918|ref|XP_007017415.1|/8.71339349963145e-83/Cytochrome P450, putative [Theobroma cacao] &gt;gi|508722743|gb|EOY14640.1| Cytochrome P450, putative [Theobroma cacao]	NA	sp|Q9SZ46|C82C4_ARATH/3e-66/Cytochrome P450 82C4 OS=Arabidopsis thaliana GN=CYP82C4 PE=2 SV=1	cit:102624569/5e-82/cytochrome P450 CYP82D47-like; K00517	At4g31940/7e-66/[Q] KOG0156 Cytochrome P450 CYP2 subfamily	PTHR24298:SF102/7.3E-134/--	molecular_function:GO:0005488//binding;GO:0016491//oxidoreductase activity;
CL3260.Contig1_All	gi|802547520|ref|XP_012090496.1|/2.12777343733686e-140/PREDICTED: 4-coumarate--CoA ligase-like 7 [Jatropha curcas] &gt;gi|643739261|gb|KDP45075.1| hypothetical protein JCGZ_01575 [Jatropha curcas]	gi|743863307|ref|XM_011033314.1|/6.06703731264098e-125/PREDICTED: Populus euphratica 4-coumarate--CoA ligase-like 7 (LOC105130694), mRNA	sp|Q84P21|4CLL5_ARATH/1e-82/4-coumarate--CoA ligase-like 5 OS=Arabidopsis thaliana GN=4CLL5 PE=1 SV=2	pmum:103331482/1e-137/4-coumarate--CoA ligase-like 5; K10526 OPC-8:0 CoA ligase 1 [EC:6.2.1.-]	At1g20510/3e-82/[I] KOG1176 Acyl-CoA synthetase	PTHR24096/6.6E-157/--	biological_process:GO:0008152//metabolic process;cellular_component:GO:0016020//membrane;molecular_function:GO:0016491//oxidoreductase activity;
CL3486.Contig1_All	gi|590707937|ref|XP_007048137.1|/0/Cytochrome P450 [Theobroma cacao] &gt;gi|508700398|gb|EOX92294.1| Cytochrome P450 [Theobroma cacao]	gi|922568843|ref|XM_013757278.1|/1.79329887579636e-30/PREDICTED: Brassica oleracea var. oleracea alkane hydroxylase MAH1-like (LOC106319060), mRNA	sp|Q9FMY1|C86B1_ARATH/3e-106/Cytochrome P450 86B1 OS=Arabidopsis thaliana GN=CYP86B1 PE=2 SV=1	ath:AT1G57750/6e-134/CYP96A15; cytochrome P450, family 96, subfamily A, polypeptide 15; K15405 midchain alkane hydroxylase	At4g39490/1e-157/[QI] KOG0157 Cytochrome P450 CYP4/CYP19/CYP26 subfamilies	PF00067/1.2E-58/Cytochrome P450	biological_process:GO:0055114//oxidation-reduction process;cellular_component:GO:0016021//integral component of membrane;molecular_function:GO:0016705//oxidoreductase activity, acting on paired donors, with incorporation or reduction of molecular oxygen;GO:0020037//heme binding;GO:0005506//iron ion binding;GO:0004497//monooxygenase activity;
CL3486.Contig2_All	gi|743837925|ref|XP_011025593.1|/2.20008730009968e-26/PREDICTED: cytochrome P450 86B1-like [Populus euphratica]	NA	sp|Q9FMY1|C86B1_ARATH/1e-16/Cytochrome P450 86B1 OS=Arabidopsis thaliana GN=CYP86B1 PE=2 SV=1	rcu:8274752/6e-17/cytochrome P450 94A2; K13407 fatty acid omega-hydroxylase [EC:1.14.-.-]	At4g39490/7e-19/[QI] KOG0157 Cytochrome P450 CYP4/CYP19/CYP26 subfamilies	PR00463/2.8E-6/E-class P450 group I signature	molecular_function:GO:0046872//metal ion binding;GO:0016491//oxidoreductase activity;
CL3486.Contig3_All	gi|590707937|ref|XP_007048137.1|/8.30476955503889e-169/Cytochrome P450 [Theobroma cacao] &gt;gi|508700398|gb|EOX92294.1| Cytochrome P450 [Theobroma cacao]	gi|922568843|ref|XM_013757278.1|/1.40610936230123e-30/PREDICTED: Brassica oleracea var. oleracea alkane hydroxylase MAH1-like (LOC106319060), mRNA	sp|Q9FMY1|C86B1_ARATH/5e-91/Cytochrome P450 86B1 OS=Arabidopsis thaliana GN=CYP86B1 PE=2 SV=1	ath:AT1G57750/1e-114/CYP96A15; cytochrome P450, family 96, subfamily A, polypeptide 15; K15405 midchain alkane hydroxylase	At4g39490/8e-134/[QI] KOG0157 Cytochrome P450 CYP4/CYP19/CYP26 subfamilies	PR00385/2.8E-10/P450 superfamily signature	biological_process:GO:0055114//oxidation-reduction process;cellular_component:GO:0016020//membrane;molecular_function:GO:0016705//oxidoreductase activity, acting on paired donors, with incorporation or reduction of molecular oxygen;GO:0020037//heme binding;GO:0005506//iron ion binding;GO:0004497//monooxygenase activity;
CL3581.Contig1_All	gi|223523988|gb|EEF27263.1|/3.59594775707419e-87/cytochrome P450, putative [Ricinus communis]	gi|645230434|ref|XM_008223713.1|/8.19274213631763e-27/PREDICTED: Prunus mume cytochrome P450 71B36-like (LOC103321864), mRNA	sp|O65782|C83B1_ARATH/2e-67/Cytochrome P450 83B1 OS=Arabidopsis thaliana GN=CYP83B1 PE=1 SV=1	nnu:104606946/2e-68/cytochrome P450 71A9-like; K20617 cytochrome P450 family 71 subfamily A	At4g31500/5e-67/[Q] KOG0156 Cytochrome P450 CYP2 subfamily	PF00067/9.7E-64/Cytochrome P450	biological_process:GO:0055114//oxidation-reduction process;molecular_function:GO:0016705//oxidoreductase activity, acting on paired donors, with incorporation or reduction of molecular oxygen;GO:0020037//heme binding;GO:0005506//iron ion binding;GO:0004497//monooxygenase activity;
CL3581.Contig2_All	gi|223523988|gb|EEF27263.1|/2.44715853694822e-81/cytochrome P450, putative [Ricinus communis]	gi|502147374|ref|XM_004506702.1|/8.91751342407864e-07/PREDICTED: Cicer arietinum cytochrome P450 76AD1-like (LOC101510408), mRNA	sp|O65782|C83B1_ARATH/4e-62/Cytochrome P450 83B1 OS=Arabidopsis thaliana GN=CYP83B1 PE=1 SV=1	nnu:104606946/1e-62/cytochrome P450 71A9-like; K20617 cytochrome P450 family 71 subfamily A	At4g31500/1e-61/[Q] KOG0156 Cytochrome P450 CYP2 subfamily	PR00463/4.1E-31/E-class P450 group I signature	biological_process:GO:0055114//oxidation-reduction process;cellular_component:GO:0016021//integral component of membrane;molecular_function:GO:0016705//oxidoreductase activity, acting on paired donors, with incorporation or reduction of molecular oxygen;GO:0020037//heme binding;GO:0005506//iron ion binding;GO:0004497//monooxygenase activity;
CL3581.Contig4_All	gi|566155915|ref|XP_002301993.2|/0/Cytochrome P450 83A1 family protein [Populus trichocarpa] &gt;gi|550344147|gb|EEE81266.2| Cytochrome P450 83A1 family protein [Populus trichocarpa]	gi|502147374|ref|XM_004506702.1|/1.52608400957713e-06/PREDICTED: Cicer arietinum cytochrome P450 76AD1-like (LOC101510408), mRNA	sp|O65782|C83B1_ARATH/3e-133/Cytochrome P450 83B1 OS=Arabidopsis thaliana GN=CYP83B1 PE=1 SV=1	lja:Lj3g3v1475790.2/2e-136/Lj3g3v1475790.2; -; K20617 cytochrome P450 family 71 subfamily A	At4g31500/9e-133/[Q] KOG0156 Cytochrome P450 CYP2 subfamily	PS00086/-/Cytochrome P450 cysteine heme-iron ligand signature.	biological_process:GO:0044550//secondary metabolite biosynthetic process;GO:0055114//oxidation-reduction process;cellular_component:GO:0016020//membrane;molecular_function:GO:0047085//hydroxyphenylacetonitrile 2-monooxygenase activity;GO:0020037//heme binding;GO:0005506//iron ion binding;GO:0050592//4-hydroxyphenylacetaldehyde oxime monooxygenase activity;
CL3581.Contig5_All	gi|223523988|gb|EEF27263.1|/8.94414525292682e-75/cytochrome P450, putative [Ricinus communis]	gi|502147374|ref|XM_004506702.1|/8.29144137450336e-07/PREDICTED: Cicer arietinum cytochrome P450 76AD1-like (LOC101510408), mRNA	sp|O65782|C83B1_ARATH/7e-62/Cytochrome P450 83B1 OS=Arabidopsis thaliana GN=CYP83B1 PE=1 SV=1	lja:Lj3g3v1475790.2/1e-63/Lj3g3v1475790.2; -; K20617 cytochrome P450 family 71 subfamily A	At4g31500/2e-61/[Q] KOG0156 Cytochrome P450 CYP2 subfamily	PR00385/1.0E-9/P450 superfamily signature	biological_process:GO:0055114//oxidation-reduction process;molecular_function:GO:0016705//oxidoreductase activity, acting on paired donors, with incorporation or reduction of molecular oxygen;GO:0020037//heme binding;GO:0005506//iron ion binding;GO:0004497//monooxygenase activity;
CL3581.Contig6_All	gi|697137198|ref|XP_009622691.1|/3.91540911431224e-07/PREDICTED: cytochrome P450 83B1-like, partial [Nicotiana tomentosiformis]	NA	NA	NA	NA	NA	NA
CL3621.Contig7_All	gi|590659129|ref|XP_007035043.1|/0/Cytochrome P450, putative [Theobroma cacao] &gt;gi|508714072|gb|EOY05969.1| Cytochrome P450, putative [Theobroma cacao]	gi|731439235|ref|XM_003635247.2|/1.6473311918223e-134/PREDICTED: Vitis vinifera cytochrome P450 CYP72A219 (LOC100260384), mRNA	sp|H2DH21|C7A29_PANGI/2e-149/Cytochrome P450 CYP72A219 OS=Panax ginseng PE=2 SV=1	cam:101499206/5e-137/cytochrome P450 CYP72A219-like; K07426 cytochrome P450 family 4 subfamily B polypeptide 1 [EC:1.14.14.1]	At3g14690/1e-139/[QI] KOG0157 Cytochrome P450 CYP4/CYP19/CYP26 subfamilies	PS00086/-/Cytochrome P450 cysteine heme-iron ligand signature.	biological_process:GO:0055114//oxidation-reduction process;cellular_component:GO:0016021//integral component of membrane;molecular_function:GO:0016705//oxidoreductase activity, acting on paired donors, with incorporation or reduction of molecular oxygen;GO:0020037//heme binding;GO:0005506//iron ion binding;GO:0004497//monooxygenase activity;
CL3621.Contig8_All	gi|590659129|ref|XP_007035043.1|/0/Cytochrome P450, putative [Theobroma cacao] &gt;gi|508714072|gb|EOY05969.1| Cytochrome P450, putative [Theobroma cacao]	gi|694423060|ref|XM_009341075.1|/1.04451851514969e-07/PREDICTED: Pyrus x bretschneideri cytochrome P450 CYP72A219-like (LOC103931558), mRNA	sp|H2DH21|C7A29_PANGI/3e-138/Cytochrome P450 CYP72A219 OS=Panax ginseng PE=2 SV=1	sot:102584840/7e-132/cytochrome P450 CYP72A219-like; K07428 cytochrome P450 family 4 subfamily X [EC:1.14.14.1]	At3g14690/6e-130/[QI] KOG0157 Cytochrome P450 CYP4/CYP19/CYP26 subfamilies	PR00463/2.2E-23/E-class P450 group I signature	biological_process:GO:0055114//oxidation-reduction process;cellular_component:GO:0016021//integral component of membrane;molecular_function:GO:0050616//secologanin synthase activity;GO:0016705//oxidoreductase activity, acting on paired donors, with incorporation or reduction of molecular oxygen;GO:0020037//heme binding;GO:0005506//iron ion binding;GO:0004497//monooxygenase activity;
CL4284.Contig1_All	gi|743787454|ref|XP_011030924.1|/0/PREDICTED: cytochrome P450 CYP82D47-like [Populus euphratica]	NA	sp|Q43068|C82A1_PEA/4e-139/Cytochrome P450 82A1 (Fragment) OS=Pisum sativum GN=CYP82A1 PE=2 SV=2	pmum:103343600/1e-169/cytochrome P450 CYP82D47-like; K00512 steroid 17alpha-monooxygenase / 17alpha-hydroxyprogesterone deacetylase [EC:1.14.14.19 1.14.14.32]	At4g31970/6e-134/[Q] KOG0156 Cytochrome P450 CYP2 subfamily	PTHR24298:SF111/8.0E-194/--	biological_process:GO:0044550//secondary metabolite biosynthetic process;GO:0055114//oxidation-reduction process;cellular_component:GO:0016021//integral component of membrane;molecular_function:GO:0016709//oxidoreductase activity, acting on paired donors, with incorporation or reduction of molecular oxygen, NAD(P)H as one donor, and incorporation of one atom of oxygen;GO:0020037//heme binding;GO:…
CL4284.Contig2_All	gi|743787454|ref|XP_011030924.1|/0/PREDICTED: cytochrome P450 CYP82D47-like [Populus euphratica]	gi|731421326|ref|XM_010663402.1|/6.60161552539835e-10/PREDICTED: Vitis vinifera cytochrome P450 76C4-like (LOC100259121), mRNA	sp|O49858|C82A3_SOYBN/1e-162/Cytochrome P450 82A3 OS=Glycine max GN=CYP82A3 PE=2 SV=1	vvi:100855129/7e-177/cytochrome P450 CYP82D47; K00512 steroid 17alpha-monooxygenase / 17alpha-hydroxyprogesterone deacetylase [EC:1.14.14.19 1.14.14.32]	At4g31940/1e-142/[Q] KOG0156 Cytochrome P450 CYP2 subfamily	PR00463/1.4E-43/E-class P450 group I signature	biological_process:GO:0044550//secondary metabolite biosynthetic process;GO:0055114//oxidation-reduction process;cellular_component:GO:0016021//integral component of membrane;molecular_function:GO:0016709//oxidoreductase activity, acting on paired donors, with incorporation or reduction of molecular oxygen, NAD(P)H as one donor, and incorporation of one atom of oxygen;GO:0020037//heme binding;GO:…
CL4391.Contig1_All	gi|743942343|ref|XP_011015670.1|/0/PREDICTED: cytochrome P450 89A2-like [Populus euphratica]	gi|590639705|ref|XM_007029686.1|/2.4845868373089e-163/Theobroma cacao Cytochrome P450, family 87, subfamily A, polypeptide 6 (TCM_025626) mRNA, complete cds	sp|Q42602|C89A2_ARATH/7e-159/Cytochrome P450 89A2 OS=Arabidopsis thaliana GN=CYP89A2 PE=2 SV=2	mdm:103442790/7e-174/cytochrome P450 89A2-like; K07408 cytochrome P450 family 1 subfamily A polypeptide 1 [EC:1.14.14.1]	At2g12190/7e-164/[Q] KOG0156 Cytochrome P450 CYP2 subfamily	PTHR24298/0.0/--	biological_process:GO:0044550//secondary metabolite biosynthetic process;GO:0055114//oxidation-reduction process;cellular_component:GO:0016021//integral component of membrane;molecular_function:GO:0016709//oxidoreductase activity, acting on paired donors, with incorporation or reduction of molecular oxygen, NAD(P)H as one donor, and incorporation of one atom of oxygen;GO:0020037//heme binding;GO:…
CL4391.Contig2_All	gi|743942343|ref|XP_011015670.1|/0/PREDICTED: cytochrome P450 89A2-like [Populus euphratica]	gi|590639705|ref|XM_007029686.1|/9.99096910856432e-168/Theobroma cacao Cytochrome P450, family 87, subfamily A, polypeptide 6 (TCM_025626) mRNA, complete cds	sp|Q42602|C89A2_ARATH/2e-160/Cytochrome P450 89A2 OS=Arabidopsis thaliana GN=CYP89A2 PE=2 SV=2	mdm:103442790/2e-175/cytochrome P450 89A2-like; K07408 cytochrome P450 family 1 subfamily A polypeptide 1 [EC:1.14.14.1]	At1g64950/4e-165/[Q] KOG0156 Cytochrome P450 CYP2 subfamily	PR00463/9.9E-37/E-class P450 group I signature	biological_process:GO:0044550//secondary metabolite biosynthetic process;GO:0055114//oxidation-reduction process;cellular_component:GO:0016021//integral component of membrane;molecular_function:GO:0016709//oxidoreductase activity, acting on paired donors, with incorporation or reduction of molecular oxygen, NAD(P)H as one donor, and incorporation of one atom of oxygen;GO:0020037//heme binding;GO:…
CL4391.Contig4_All	gi|568862480|ref|XP_006484711.1|/0/PREDICTED: cytochrome P450 89A2-like [Citrus sinensis]	gi|802585150|ref|XM_012214880.1|/1.53124822623129e-120/PREDICTED: Jatropha curcas cytochrome P450 89A2-like (LOC105632490), mRNA	sp|Q42602|C89A2_ARATH/2e-161/Cytochrome P450 89A2 OS=Arabidopsis thaliana GN=CYP89A2 PE=2 SV=2	mdm:103442790/7e-180/cytochrome P450 89A2-like; K07408 cytochrome P450 family 1 subfamily A polypeptide 1 [EC:1.14.14.1]	At1g64950/1e-166/[Q] KOG0156 Cytochrome P450 CYP2 subfamily	PTHR24298/0.0/--	biological_process:GO:0055114//oxidation-reduction process;cellular_component:GO:0016021//integral component of membrane;molecular_function:GO:0016705//oxidoreductase activity, acting on paired donors, with incorporation or reduction of molecular oxygen;GO:0020037//heme binding;GO:0005506//iron ion binding;GO:0004497//monooxygenase activity;
CL4391.Contig5_All	gi|743942343|ref|XP_011015670.1|/0/PREDICTED: cytochrome P450 89A2-like [Populus euphratica]	gi|802585150|ref|XM_012214880.1|/2.60727680876665e-123/PREDICTED: Jatropha curcas cytochrome P450 89A2-like (LOC105632490), mRNA	sp|Q42602|C89A2_ARATH/3e-157/Cytochrome P450 89A2 OS=Arabidopsis thaliana GN=CYP89A2 PE=2 SV=2	mdm:103442790/2e-177/cytochrome P450 89A2-like; K07408 cytochrome P450 family 1 subfamily A polypeptide 1 [EC:1.14.14.1]	At1g64950/8e-162/[Q] KOG0156 Cytochrome P450 CYP2 subfamily	PTHR24298:SF115/0.0/--	biological_process:GO:0055114//oxidation-reduction process;cellular_component:GO:0016021//integral component of membrane;molecular_function:GO:0016705//oxidoreductase activity, acting on paired donors, with incorporation or reduction of molecular oxygen;GO:0020037//heme binding;GO:0005506//iron ion binding;GO:0004497//monooxygenase activity;
CL4391.Contig6_All	gi|568862480|ref|XP_006484711.1|/0/PREDICTED: cytochrome P450 89A2-like [Citrus sinensis]	gi|802585150|ref|XM_012214880.1|/9.80332670833154e-128/PREDICTED: Jatropha curcas cytochrome P450 89A2-like (LOC105632490), mRNA	sp|Q42602|C89A2_ARATH/3e-162/Cytochrome P450 89A2 OS=Arabidopsis thaliana GN=CYP89A2 PE=2 SV=2	mdm:103442790/3e-180/cytochrome P450 89A2-like; K07408 cytochrome P450 family 1 subfamily A polypeptide 1 [EC:1.14.14.1]	At1g64950/2e-167/[Q] KOG0156 Cytochrome P450 CYP2 subfamily	PTHR24298:SF115/0.0/--	biological_process:GO:0055114//oxidation-reduction process;cellular_component:GO:0016021//integral component of membrane;molecular_function:GO:0016705//oxidoreductase activity, acting on paired donors, with incorporation or reduction of molecular oxygen;GO:0020037//heme binding;GO:0005506//iron ion binding;GO:0004497//monooxygenase activity;
CL4391.Contig7_All	gi|743942343|ref|XP_011015670.1|/0/PREDICTED: cytochrome P450 89A2-like [Populus euphratica]	gi|802585150|ref|XM_012214880.1|/3.56799869099397e-122/PREDICTED: Jatropha curcas cytochrome P450 89A2-like (LOC105632490), mRNA	sp|Q42602|C89A2_ARATH/3e-157/Cytochrome P450 89A2 OS=Arabidopsis thaliana GN=CYP89A2 PE=2 SV=2	mdm:103442790/8e-177/cytochrome P450 89A2-like; K07408 cytochrome P450 family 1 subfamily A polypeptide 1 [EC:1.14.14.1]	At1g64950/9e-162/[Q] KOG0156 Cytochrome P450 CYP2 subfamily	PR00463/1.8E-37/E-class P450 group I signature	biological_process:GO:0055114//oxidation-reduction process;cellular_component:GO:0016021//integral component of membrane;molecular_function:GO:0016705//oxidoreductase activity, acting on paired donors, with incorporation or reduction of molecular oxygen;GO:0020037//heme binding;GO:0005506//iron ion binding;GO:0004497//monooxygenase activity;
CL4391.Contig8_All	gi|743942343|ref|XP_011015670.1|/0/PREDICTED: cytochrome P450 89A2-like [Populus euphratica]	gi|590639705|ref|XM_007029686.1|/5.42659736431497e-165/Theobroma cacao Cytochrome P450, family 87, subfamily A, polypeptide 6 (TCM_025626) mRNA, complete cds	sp|Q42602|C89A2_ARATH/9e-156/Cytochrome P450 89A2 OS=Arabidopsis thaliana GN=CYP89A2 PE=2 SV=2	mdm:103442790/8e-171/cytochrome P450 89A2-like; K07408 cytochrome P450 family 1 subfamily A polypeptide 1 [EC:1.14.14.1]	At2g12190/4e-161/[Q] KOG0156 Cytochrome P450 CYP2 subfamily	PF00067/5.5E-92/Cytochrome P450	biological_process:GO:0044550//secondary metabolite biosynthetic process;GO:0055114//oxidation-reduction process;cellular_component:GO:0016021//integral component of membrane;molecular_function:GO:0016709//oxidoreductase activity, acting on paired donors, with incorporation or reduction of molecular oxygen, NAD(P)H as one donor, and incorporation of one atom of oxygen;GO:0020037//heme binding;GO:…
CL4391.Contig9_All	gi|743942343|ref|XP_011015670.1|/0/PREDICTED: cytochrome P450 89A2-like [Populus euphratica]	gi|590639705|ref|XM_007029686.1|/9.84341440586335e-143/Theobroma cacao Cytochrome P450, family 87, subfamily A, polypeptide 6 (TCM_025626) mRNA, complete cds	sp|Q42602|C89A2_ARATH/9e-154/Cytochrome P450 89A2 OS=Arabidopsis thaliana GN=CYP89A2 PE=2 SV=2	mdm:103442790/1e-174/cytochrome P450 89A2-like; K07408 cytochrome P450 family 1 subfamily A polypeptide 1 [EC:1.14.14.1]	At1g64950/4e-163/[Q] KOG0156 Cytochrome P450 CYP2 subfamily	PS00086/-/Cytochrome P450 cysteine heme-iron ligand signature.	biological_process:GO:0044550//secondary metabolite biosynthetic process;GO:0055114//oxidation-reduction process;cellular_component:GO:0016021//integral component of membrane;molecular_function:GO:0016709//oxidoreductase activity, acting on paired donors, with incorporation or reduction of molecular oxygen, NAD(P)H as one donor, and incorporation of one atom of oxygen;GO:0020037//heme binding;GO:…
CL4391.Contig10_All	gi|743942343|ref|XP_011015670.1|/0/PREDICTED: cytochrome P450 89A2-like [Populus euphratica]	gi|955390976|ref|XM_003556135.3|/8.42380684010009e-64/PREDICTED: Glycine max cytochrome P450 89A2-like (LOC100788826), mRNA	sp|Q42602|C89A2_ARATH/1e-171/Cytochrome P450 89A2 OS=Arabidopsis thaliana GN=CYP89A2 PE=2 SV=2	vra:106767561/0.0/cytochrome P450 89A2-like; K07409 cytochrome P450 family 1 subfamily A polypeptide 2 [EC:1.14.14.1]	At1g64950/7e-173/[Q] KOG0156 Cytochrome P450 CYP2 subfamily	PTHR24298/0.0/--	biological_process:GO:0055114//oxidation-reduction process;cellular_component:GO:0016021//integral component of membrane;molecular_function:GO:0020037//heme binding;GO:0070330//aromatase activity;GO:0005506//iron ion binding;
CL4529.Contig2_All	gi|1000941493|ref|XP_002532045.2|/0/PREDICTED: cytochrome P450 CYP736A12 [Ricinus communis]	gi|566179879|ref|XM_002309971.2|/4.90131414390816e-175/Populus trichocarpa cytochrome P450 family protein (POPTR_0007s06260g) mRNA, complete cds	sp|H2DH18|C7A12_PANGI/4e-137/Cytochrome P450 CYP736A12 OS=Panax ginseng PE=2 SV=1	rcu:8286271/0.0/cytochrome P450 CYP736A12; K20562 biphenyl-4-hydroxylase	At5g57260/1e-101/[Q] KOG0156 Cytochrome P450 CYP2 subfamily	PS00086/-/Cytochrome P450 cysteine heme-iron ligand signature.	biological_process:GO:0044550//secondary metabolite biosynthetic process;GO:0055114//oxidation-reduction process;cellular_component:GO:0016020//membrane;molecular_function:GO:0016709//oxidoreductase activity, acting on paired donors, with incorporation or reduction of molecular oxygen, NAD(P)H as one donor, and incorporation of one atom of oxygen;GO:0020037//heme binding;GO:0005506//iron ion bind…
CL4529.Contig4_All	gi|1000941493|ref|XP_002532045.2|/0/PREDICTED: cytochrome P450 CYP736A12 [Ricinus communis]	gi|566179879|ref|XM_002309971.2|/4.87196495741769e-175/Populus trichocarpa cytochrome P450 family protein (POPTR_0007s06260g) mRNA, complete cds	sp|H2DH18|C7A12_PANGI/4e-137/Cytochrome P450 CYP736A12 OS=Panax ginseng PE=2 SV=1	rcu:8286271/0.0/cytochrome P450 CYP736A12; K20562 biphenyl-4-hydroxylase	At5g57260/1e-101/[Q] KOG0156 Cytochrome P450 CYP2 subfamily	PF00067/1.4E-105/Cytochrome P450	biological_process:GO:0044550//secondary metabolite biosynthetic process;GO:0055114//oxidation-reduction process;cellular_component:GO:0016020//membrane;molecular_function:GO:0016709//oxidoreductase activity, acting on paired donors, with incorporation or reduction of molecular oxygen, NAD(P)H as one donor, and incorporation of one atom of oxygen;GO:0020037//heme binding;GO:0005506//iron ion bind…
CL5034.Contig3_All	gi|590677154|ref|XP_007039941.1|/0/Cytochrome P450, family 88, subfamily A, polypeptide 3 isoform 1 [Theobroma cacao] &gt;gi|508777186|gb|EOY24442.1| Cytochrome P450, family 88, subfamily A, polypeptide 3 isoform 1 [Theobroma cacao]	gi|743931502|ref|XM_011011723.1|/0/PREDICTED: Populus euphratica ent-kaurenoic acid oxidase 1-like (LOC105114977), transcript variant X3, mRNA	sp|Q9C5Y2|KAO2_ARATH/0.0/Ent-kaurenoic acid oxidase 2 OS=Arabidopsis thaliana GN=KAO2 PE=2 SV=2	tcc:TCM_016045/0.0/Cytochrome P450, family 88, subfamily A, polypeptide 3 isoform 1; K04123 ent-kaurenoic acid hydroxylase [EC:1.14.13.79]	At2g32440/0.0/[QI] KOG0157 Cytochrome P450 CYP4/CYP19/CYP26 subfamilies	PF00067/9.9E-67/Cytochrome P450	biological_process:GO:0055114//oxidation-reduction process;molecular_function:GO:0016705//oxidoreductase activity, acting on paired donors, with incorporation or reduction of molecular oxygen;GO:0020037//heme binding;GO:0005506//iron ion binding;GO:0004497//monooxygenase activity;
CL5164.Contig1_All	gi|590592918|ref|XP_007017415.1|/1.01186313502798e-170/Cytochrome P450, putative [Theobroma cacao] &gt;gi|508722743|gb|EOY14640.1| Cytochrome P450, putative [Theobroma cacao]	NA	sp|O49858|C82A3_SOYBN/7e-139/Cytochrome P450 82A3 OS=Glycine max GN=CYP82A3 PE=2 SV=1	cit:102624569/4e-168/cytochrome P450 CYP82D47-like; K00517	At4g31940/1e-135/[Q] KOG0156 Cytochrome P450 CYP2 subfamily	PR00463/2.8E-45/E-class P450 group I signature	cellular_component:GO:0016020//membrane;molecular_function:GO:0046872//metal ion binding;GO:0016491//oxidoreductase activity;
CL5164.Contig2_All	gi|590592918|ref|XP_007017415.1|/9.4629499377573e-173/Cytochrome P450, putative [Theobroma cacao] &gt;gi|508722743|gb|EOY14640.1| Cytochrome P450, putative [Theobroma cacao]	NA	sp|O49858|C82A3_SOYBN/3e-142/Cytochrome P450 82A3 OS=Glycine max GN=CYP82A3 PE=2 SV=1	cit:102624569/3e-167/cytochrome P450 CYP82D47-like; K00517	At4g31940/3e-139/[Q] KOG0156 Cytochrome P450 CYP2 subfamily	PS00086/-/Cytochrome P450 cysteine heme-iron ligand signature.	cellular_component:GO:0016020//membrane;molecular_function:GO:0046872//metal ion binding;GO:0016491//oxidoreductase activity;
CL5373.Contig1_All	gi|802699045|ref|XP_012083540.1|/0/PREDICTED: cytochrome P450 704C1-like isoform X1 [Jatropha curcas] &gt;gi|643717103|gb|KDP28729.1| hypothetical protein JCGZ_14500 [Jatropha curcas]	gi|224127425|ref|XM_002320035.1|/0/Populus trichocarpa cytochrome P450 family protein (POPTR_0014s06770g) mRNA, complete cds	sp|Q50EK3|C04C1_PINTA/4e-127/Cytochrome P450 704C1 OS=Pinus taeda GN=CYP704C1 PE=2 SV=1	atr:18422027/2e-99/cytochrome P450 704B1; K20495 long-chain fatty acid omega-monooxygenase [EC:1.14.13.205]	At2g45510/5e-178/[QI] KOG0157 Cytochrome P450 CYP4/CYP19/CYP26 subfamilies	PTHR24296:SF4/0.0/--	biological_process:GO:0055114//oxidation-reduction process;cellular_component:GO:0016021//integral component of membrane;molecular_function:GO:0016705//oxidoreductase activity, acting on paired donors, with incorporation or reduction of molecular oxygen;GO:0020037//heme binding;GO:0005506//iron ion binding;GO:0004497//monooxygenase activity;
CL5373.Contig2_All	gi|802699051|ref|XP_012083542.1|/1.72247377913823e-101/PREDICTED: cytochrome P450 704C1-like isoform X3 [Jatropha curcas]	gi|224127425|ref|XM_002320035.1|/8.05450613072228e-107/Populus trichocarpa cytochrome P450 family protein (POPTR_0014s06770g) mRNA, complete cds	sp|Q50EK3|C04C1_PINTA/5e-64/Cytochrome P450 704C1 OS=Pinus taeda GN=CYP704C1 PE=2 SV=1	smo:SELMODRAFT_418431/3e-52/CYP704H2; hypothetical protein; K20495 long-chain fatty acid omega-monooxygenase [EC:1.14.13.205]	At2g45510/3e-91/[QI] KOG0157 Cytochrome P450 CYP4/CYP19/CYP26 subfamilies	PTHR24296:SF4/3.4E-134/--	biological_process:GO:0055114//oxidation-reduction process;cellular_component:GO:0016021//integral component of membrane;molecular_function:GO:0016705//oxidoreductase activity, acting on paired donors, with incorporation or reduction of molecular oxygen;GO:0020037//heme binding;GO:0005506//iron ion binding;GO:0004497//monooxygenase activity;
CL5373.Contig3_All	gi|802699051|ref|XP_012083542.1|/6.05369671472019e-106/PREDICTED: cytochrome P450 704C1-like isoform X3 [Jatropha curcas]	gi|224127425|ref|XM_002320035.1|/2.19616626246393e-139/Populus trichocarpa cytochrome P450 family protein (POPTR_0014s06770g) mRNA, complete cds	sp|Q50EK3|C04C1_PINTA/6e-68/Cytochrome P450 704C1 OS=Pinus taeda GN=CYP704C1 PE=2 SV=1	smo:SELMODRAFT_418431/4e-56/CYP704H2; hypothetical protein; K20495 long-chain fatty acid omega-monooxygenase [EC:1.14.13.205]	At2g45510/1e-95/[QI] KOG0157 Cytochrome P450 CYP4/CYP19/CYP26 subfamilies	PF00067/7.7E-17/Cytochrome P450	biological_process:GO:0055114//oxidation-reduction process;cellular_component:GO:0016021//integral component of membrane;molecular_function:GO:0016705//oxidoreductase activity, acting on paired donors, with incorporation or reduction of molecular oxygen;GO:0020037//heme binding;GO:0005506//iron ion binding;GO:0004497//monooxygenase activity;
CL5373.Contig4_All	gi|694409291|ref|XP_009379286.1|/2.98440882409043e-61/PREDICTED: cytochrome P450 704C1-like [Pyrus x bretschneideri]	gi|645263002|ref|XM_008238805.1|/3.03237806705532e-79/PREDICTED: Prunus mume cytochrome P450 704C1-like (LOC103335779), mRNA	sp|Q50EK3|C04C1_PINTA/1e-38/Cytochrome P450 704C1 OS=Pinus taeda GN=CYP704C1 PE=2 SV=1	ppp:PHYPADRAFT_183927/3e-31/hypothetical protein; K20495 long-chain fatty acid omega-monooxygenase [EC:1.14.13.205]	At2g45510/4e-57/[QI] KOG0157 Cytochrome P450 CYP4/CYP19/CYP26 subfamilies	PTHR24296/6.1E-101/--	biological_process:GO:0055114//oxidation-reduction process;cellular_component:GO:0016021//integral component of membrane;molecular_function:GO:0016705//oxidoreductase activity, acting on paired donors, with incorporation or reduction of molecular oxygen;GO:0020037//heme binding;GO:0005506//iron ion binding;GO:0004497//monooxygenase activity;
CL5478.Contig1_All	gi|590592918|ref|XP_007017415.1|/2.28863119383453e-176/Cytochrome P450, putative [Theobroma cacao] &gt;gi|508722743|gb|EOY14640.1| Cytochrome P450, putative [Theobroma cacao]	gi|703084000|ref|XM_010094055.1|/6.83143032751778e-10/Morus notabilis Cytochrome P450 82A3 partial mRNA	sp|O49858|C82A3_SOYBN/1e-130/Cytochrome P450 82A3 OS=Glycine max GN=CYP82A3 PE=2 SV=1	cit:102610662/1e-159/cytochrome P450 CYP82D47-like; K00517	At4g31940/3e-123/[Q] KOG0156 Cytochrome P450 CYP2 subfamily	PF00067/4.6E-93/Cytochrome P450	cellular_component:GO:0016020//membrane;molecular_function:GO:0046872//metal ion binding;GO:0016491//oxidoreductase activity;
CL5478.Contig2_All	gi|590592918|ref|XP_007017415.1|/0/Cytochrome P450, putative [Theobroma cacao] &gt;gi|508722743|gb|EOY14640.1| Cytochrome P450, putative [Theobroma cacao]	NA	sp|O49858|C82A3_SOYBN/2e-137/Cytochrome P450 82A3 OS=Glycine max GN=CYP82A3 PE=2 SV=1	cit:102624569/6e-175/cytochrome P450 CYP82D47-like; K00517	At4g31940/1e-132/[Q] KOG0156 Cytochrome P450 CYP2 subfamily	PS00086/-/Cytochrome P450 cysteine heme-iron ligand signature.	biological_process:GO:0055114//oxidation-reduction process;cellular_component:GO:0016021//integral component of membrane;molecular_function:GO:0016705//oxidoreductase activity, acting on paired donors, with incorporation or reduction of molecular oxygen;GO:0020037//heme binding;GO:0005506//iron ion binding;GO:0004497//monooxygenase activity;
CL5740.Contig1_All	gi|224072463|ref|XP_002303744.1|/0/cytochrome p450 51 family protein [Populus trichocarpa] &gt;gi|222841176|gb|EEE78723.1| cytochrome p450 51 family protein [Populus trichocarpa]	gi|224072462|ref|XM_002303708.1|/0/Populus trichocarpa cytochrome p450 51 family protein (POPTR_0003s16010g) mRNA, complete cds	sp|Q9SAA9|CP511_ARATH/0.0/Sterol 14-demethylase OS=Arabidopsis thaliana GN=CYP51G1 PE=1 SV=1	pop:POPTR_0003s16010g/0.0/POPTRDRAFT_554675; cytochrome p450 51 family protein; K05917 sterol 14-demethylase [EC:1.14.13.70]	At1g11680/0.0/[Q] KOG0684 Cytochrome P450	PTHR24286/1.8E-246/--	biological_process:GO:0016126//sterol biosynthetic process;GO:0055114//oxidation-reduction process;GO:0070988//demethylation;cellular_component:GO:0005783//endoplasmic reticulum;GO:0016021//integral component of membrane;GO:0005886//plasma membrane;molecular_function:GO:0020037//heme binding;GO:0005506//iron ion binding;GO:0008398//sterol 14-demethylase activity;
CL5740.Contig2_All	gi|224057852|ref|XP_002299356.1|/0/cytochrome p450 51 family protein [Populus trichocarpa] &gt;gi|222846614|gb|EEE84161.1| cytochrome p450 51 family protein [Populus trichocarpa]	gi|645231147|ref|XM_008224040.1|/0/PREDICTED: Prunus mume sterol 14-demethylase (LOC103322154), mRNA	sp|Q9SAA9|CP511_ARATH/0.0/Sterol 14-demethylase OS=Arabidopsis thaliana GN=CYP51G1 PE=1 SV=1	pop:POPTR_0001s12910g/0.0/POPTRDRAFT_48605; cytochrome p450 51 family protein; K05917 sterol 14-demethylase [EC:1.14.13.70]	At1g11680/0.0/[Q] KOG0684 Cytochrome P450	PS00086/-/Cytochrome P450 cysteine heme-iron ligand signature.	biological_process:GO:0016126//sterol biosynthetic process;GO:0055114//oxidation-reduction process;GO:0070988//demethylation;cellular_component:GO:0005783//endoplasmic reticulum;GO:0016021//integral component of membrane;GO:0005886//plasma membrane;molecular_function:GO:0020037//heme binding;GO:0005506//iron ion binding;GO:0008398//sterol 14-demethylase activity;
CL5740.Contig3_All	gi|224057852|ref|XP_002299356.1|/0/cytochrome p450 51 family protein [Populus trichocarpa] &gt;gi|222846614|gb|EEE84161.1| cytochrome p450 51 family protein [Populus trichocarpa]	gi|699209690|gb|KM203677.1|/0/Hevea brasiliensis CYP51 (CYP51) mRNA, complete cds	sp|Q9SAA9|CP511_ARATH/0.0/Sterol 14-demethylase OS=Arabidopsis thaliana GN=CYP51G1 PE=1 SV=1	pop:POPTR_0001s12910g/0.0/POPTRDRAFT_48605; cytochrome p450 51 family protein; K05917 sterol 14-demethylase [EC:1.14.13.70]	At1g11680/0.0/[Q] KOG0684 Cytochrome P450	PR00385/5.6E-7/P450 superfamily signature	biological_process:GO:0016126//sterol biosynthetic process;GO:0055114//oxidation-reduction process;GO:0070988//demethylation;cellular_component:GO:0005783//endoplasmic reticulum;GO:0016021//integral component of membrane;GO:0005886//plasma membrane;molecular_function:GO:0020037//heme binding;GO:0005506//iron ion binding;GO:0008398//sterol 14-demethylase activity;
CL5766.Contig2_All	gi|645219687|ref|XP_008236910.1|/2.10104648374828e-128/PREDICTED: cytochrome P450 CYP82D47-like [Prunus mume]	NA	sp|Q9SZ46|C82C4_ARATH/4e-113/Cytochrome P450 82C4 OS=Arabidopsis thaliana GN=CYP82C4 PE=2 SV=1	rcu:8260912/5e-127/cytochrome P450 CYP82D47; K07408 cytochrome P450 family 1 subfamily A polypeptide 1 [EC:1.14.14.1]	At4g31940/1e-112/[Q] KOG0156 Cytochrome P450 CYP2 subfamily	PR00463/4.4E-37/E-class P450 group I signature	biological_process:GO:0044710//single-organism metabolic process;cellular_component:GO:0016020//membrane;molecular_function:GO:0016705//oxidoreductase activity, acting on paired donors, with incorporation or reduction of molecular oxygen;GO:0004497//monooxygenase activity;GO:0005488//binding;
CL5885.Contig1_All	gi|645306145|ref|XP_008246006.1|/0/PREDICTED: cytochrome P450 71D11-like [Prunus mume]	gi|985443457|ref|XM_006474858.2|/1.23757043857409e-71/PREDICTED: Citrus sinensis cytochrome P450 71D11-like (LOC102615900), transcript variant X2, mRNA	sp|O22307|C71DB_LOTJA/4e-155/Cytochrome P450 71D11 (Fragment) OS=Lotus japonicus GN=CYP71D11 PE=2 SV=1	gra:105766268/4e-167/cytochrome P450 71D10-like; K00512 steroid 17alpha-monooxygenase / 17alpha-hydroxyprogesterone deacetylase [EC:1.14.14.19 1.14.14.32]	At3g26330/1e-111/[Q] KOG0156 Cytochrome P450 CYP2 subfamily	PS00086/-/Cytochrome P450 cysteine heme-iron ligand signature.	biological_process:GO:0055114//oxidation-reduction process;cellular_component:GO:0016021//integral component of membrane;molecular_function:GO:0016705//oxidoreductase activity, acting on paired donors, with incorporation or reduction of molecular oxygen;GO:0020037//heme binding;GO:0005506//iron ion binding;GO:0004497//monooxygenase activity;
CL5885.Contig2_All	gi|645306145|ref|XP_008246006.1|/4.73592224539639e-163/PREDICTED: cytochrome P450 71D11-like [Prunus mume]	gi|568842363|ref|XM_006475056.1|/3.77481548835176e-42/PREDICTED: Citrus sinensis cytochrome P450 71D9-like (LOC102621109), mRNA	sp|O81971|C71D9_SOYBN/8e-131/Cytochrome P450 71D9 OS=Glycine max GN=CYP71D9 PE=2 SV=1	gra:105766268/4e-149/cytochrome P450 71D10-like; K00512 steroid 17alpha-monooxygenase / 17alpha-hydroxyprogesterone deacetylase [EC:1.14.14.19 1.14.14.32]	At3g26210/2e-98/[Q] KOG0156 Cytochrome P450 CYP2 subfamily	PR00463/1.5E-43/E-class P450 group I signature	cellular_component:GO:0016020//membrane;molecular_function:GO:0046872//metal ion binding;GO:0016491//oxidoreductase activity;
CL5885.Contig3_All	gi|694440890|ref|XP_009347232.1|/6.083437079838e-176/PREDICTED: cytochrome P450 71D11-like [Pyrus x bretschneideri]	gi|645306144|ref|XM_008247784.1|/4.44565499367081e-81/PREDICTED: Prunus mume cytochrome P450 71D11-like (LOC103344162), mRNA	sp|O22307|C71DB_LOTJA/2e-145/Cytochrome P450 71D11 (Fragment) OS=Lotus japonicus GN=CYP71D11 PE=2 SV=1	gra:105766268/1e-158/cytochrome P450 71D10-like; K00512 steroid 17alpha-monooxygenase / 17alpha-hydroxyprogesterone deacetylase [EC:1.14.14.19 1.14.14.32]	At3g26210/4e-105/[Q] KOG0156 Cytochrome P450 CYP2 subfamily	PR00385/3.8E-9/P450 superfamily signature	NA
CL5925.Contig2_All	gi|590605676|ref|XP_007020549.1|/5.81816043214491e-176/Cytochrome P450 [Theobroma cacao] &gt;gi|508720177|gb|EOY12074.1| Cytochrome P450 [Theobroma cacao]	gi|590605675|ref|XM_007020487.1|/2.53790535232909e-88/Theobroma cacao Cytochrome P450 (TCM_030674) mRNA, complete cds	sp|O48923|C71DA_SOYBN/3e-145/Cytochrome P450 71D10 OS=Glycine max GN=CYP71D10 PE=2 SV=1	gra:105766268/4e-150/cytochrome P450 71D10-like; K00512 steroid 17alpha-monooxygenase / 17alpha-hydroxyprogesterone deacetylase [EC:1.14.14.19 1.14.14.32]	At3g26330/7e-97/[Q] KOG0156 Cytochrome P450 CYP2 subfamily	PR00385/5.0E-10/P450 superfamily signature	biological_process:GO:0055114//oxidation-reduction process;cellular_component:GO:0016021//integral component of membrane;molecular_function:GO:0016705//oxidoreductase activity, acting on paired donors, with incorporation or reduction of molecular oxygen;GO:0020037//heme binding;GO:0005506//iron ion binding;GO:0004497//monooxygenase activity;
CL6560.Contig1_All	gi|802547407|ref|XP_012090060.1|/0/PREDICTED: uncharacterized protein LOC105648318 [Jatropha curcas] &gt;gi|643739222|gb|KDP45036.1| hypothetical protein JCGZ_01536 [Jatropha curcas]	gi|802547406|ref|XM_012234670.1|/3.71211664524168e-118/PREDICTED: Jatropha curcas uncharacterized LOC105648318 (LOC105648318), mRNA	NA	bna:106425271/4e-88/phosphatidylinositol-3-phosphatase myotubularin-2-like; K18081 myotubularin-related protein 1/2 [EC:3.1.3.64 3.1.3.95]	NA	PTHR31371/0.0/--	NA
CL6560.Contig2_All	gi|802547407|ref|XP_012090060.1|/0/PREDICTED: uncharacterized protein LOC105648318 [Jatropha curcas] &gt;gi|643739222|gb|KDP45036.1| hypothetical protein JCGZ_01536 [Jatropha curcas]	gi|802547406|ref|XM_012234670.1|/3.53352176887022e-118/PREDICTED: Jatropha curcas uncharacterized LOC105648318 (LOC105648318), mRNA	NA	bna:106425271/4e-88/phosphatidylinositol-3-phosphatase myotubularin-2-like; K18081 myotubularin-related protein 1/2 [EC:3.1.3.64 3.1.3.95]	NA	PF05003/3.2E-35/Protein of unknown function (DUF668)	NA
CL6560.Contig3_All	gi|802547407|ref|XP_012090060.1|/0/PREDICTED: uncharacterized protein LOC105648318 [Jatropha curcas] &gt;gi|643739222|gb|KDP45036.1| hypothetical protein JCGZ_01536 [Jatropha curcas]	gi|802547406|ref|XM_012234670.1|/4.15048588724438e-118/PREDICTED: Jatropha curcas uncharacterized LOC105648318 (LOC105648318), mRNA	NA	bna:106425271/5e-88/phosphatidylinositol-3-phosphatase myotubularin-2-like; K18081 myotubularin-related protein 1/2 [EC:3.1.3.64 3.1.3.95]	NA	PTHR31371/0.0/--	NA
CL6560.Contig4_All	gi|802547407|ref|XP_012090060.1|/0/PREDICTED: uncharacterized protein LOC105648318 [Jatropha curcas] &gt;gi|643739222|gb|KDP45036.1| hypothetical protein JCGZ_01536 [Jatropha curcas]	gi|802547406|ref|XM_012234670.1|/2.42110217185866e-121/PREDICTED: Jatropha curcas uncharacterized LOC105648318 (LOC105648318), mRNA	NA	bna:106425271/3e-86/phosphatidylinositol-3-phosphatase myotubularin-2-like; K18081 myotubularin-related protein 1/2 [EC:3.1.3.64 3.1.3.95]	NA	PTHR31371:SF5/0.0/--	NA
CL6560.Contig5_All	gi|802547407|ref|XP_012090060.1|/0/PREDICTED: uncharacterized protein LOC105648318 [Jatropha curcas] &gt;gi|643739222|gb|KDP45036.1| hypothetical protein JCGZ_01536 [Jatropha curcas]	gi|802547406|ref|XM_012234670.1|/2.0606131363839e-121/PREDICTED: Jatropha curcas uncharacterized LOC105648318 (LOC105648318), mRNA	NA	bna:106425271/3e-86/phosphatidylinositol-3-phosphatase myotubularin-2-like; K18081 myotubularin-related protein 1/2 [EC:3.1.3.64 3.1.3.95]	NA	PTHR31371:SF5/0.0/--	NA
CL7154.Contig1_All	gi|645270065|ref|XP_008240284.1|/1.19032017970094e-100/PREDICTED: cytochrome P450 CYP736A12-like [Prunus mume]	gi|590664465|ref|XM_007036426.1|/3.08966159003275e-23/Theobroma cacao Cytochrome P450, putative (TCM_012306) mRNA, complete cds	sp|H2DH18|C7A12_PANGI/5e-93/Cytochrome P450 CYP736A12 OS=Panax ginseng PE=2 SV=1	pxb:103929729/1e-100/cytochrome P450 CYP736A12-like; K20562 biphenyl-4-hydroxylase	At2g45570/2e-60/[Q] KOG0156 Cytochrome P450 CYP2 subfamily	PTHR24298/1.2E-166/--	biological_process:GO:0055114//oxidation-reduction process;molecular_function:GO:0016705//oxidoreductase activity, acting on paired donors, with incorporation or reduction of molecular oxygen;GO:0020037//heme binding;GO:0005506//iron ion binding;GO:0004497//monooxygenase activity;
CL7154.Contig2_All	gi|694416940|ref|XP_009336569.1|/0/PREDICTED: cytochrome P450 CYP736A12-like [Pyrus x bretschneideri]	gi|590664465|ref|XM_007036426.1|/3.07446653303259e-23/Theobroma cacao Cytochrome P450, putative (TCM_012306) mRNA, complete cds	sp|H2DH18|C7A12_PANGI/9e-164/Cytochrome P450 CYP736A12 OS=Panax ginseng PE=2 SV=1	pxb:103929729/8e-179/cytochrome P450 CYP736A12-like; K20562 biphenyl-4-hydroxylase	At3g26300/5e-101/[Q] KOG0156 Cytochrome P450 CYP2 subfamily	PF00067/1.1E-99/Cytochrome P450	NA
CL7396.Contig2_All	gi|703160553|ref|XP_010112562.1|/5.80960217883189e-45/Cytochrome P450 87A3 [Morus notabilis] &gt;gi|587947832|gb|EXC34109.1| Cytochrome P450 87A3 [Morus notabilis]	gi|802740993|ref|XM_012231601.1|/2.24236552782636e-53/PREDICTED: Jatropha curcas cytochrome P450 87A3 (LOC105645871), mRNA	sp|Q7XU38|C87A3_ORYSJ/9e-39/Cytochrome P450 87A3 OS=Oryza sativa subsp. japonica GN=CYP87A3 PE=2 SV=3	ats:F775_08124/7e-38/Cytochrome P450 87A3; K07437 cytochrome P450 family 26 subfamily A	At1g12740/5e-38/[QI] KOG0157 Cytochrome P450 CYP4/CYP19/CYP26 subfamilies	PTHR24286:SF11/1.9E-62/--	biological_process:GO:0055114//oxidation-reduction process;molecular_function:GO:0016705//oxidoreductase activity, acting on paired donors, with incorporation or reduction of molecular oxygen;GO:0020037//heme binding;GO:0005506//iron ion binding;GO:0004497//monooxygenase activity;
CL7396.Contig3_All	gi|694430282|ref|XP_009342629.1|/4.57155006255877e-11/PREDICTED: cytochrome P450 87A3 [Pyrus x bretschneideri]	NA	sp|Q7XU38|C87A3_ORYSJ/2e-06/Cytochrome P450 87A3 OS=Oryza sativa subsp. japonica GN=CYP87A3 PE=2 SV=3	NA	At1g12740/9e-09/[QI] KOG0157 Cytochrome P450 CYP4/CYP19/CYP26 subfamilies	PTHR24286/4.3E-30/--	biological_process:GO:0010268//brassinosteroid homeostasis;GO:0016132//brassinosteroid biosynthetic process;GO:0055114//oxidation-reduction process;GO:0007275//multicellular organism development;GO:0016125//sterol metabolic process;molecular_function:GO:0020037//heme binding;GO:0005506//iron ion binding;GO:0016705//oxidoreductase activity, acting on paired donors, with incorporation or reduction …
CL7558.Contig1_All	gi|359491185|ref|XP_002276558.2|/0/PREDICTED: cytochrome P450 71A1-like [Vitis vinifera]	gi|743894405|ref|XM_011042151.1|/0/PREDICTED: Populus euphratica cytochrome P450 71A1-like (LOC105136712), mRNA	sp|P24465|C71A1_PERAE/1e-121/Cytochrome P450 71A1 OS=Persea americana GN=CYP71A1 PE=1 SV=2	vvi:100265573/0.0/cytochrome P450 71A1-like; K20617 cytochrome P450 family 71 subfamily A	At1g13080/4e-106/[Q] KOG0156 Cytochrome P450 CYP2 subfamily	PR00385/6.2E-10/P450 superfamily signature	biological_process:GO:0055114//oxidation-reduction process;cellular_component:GO:0016021//integral component of membrane;molecular_function:GO:0016705//oxidoreductase activity, acting on paired donors, with incorporation or reduction of molecular oxygen;GO:0020037//heme binding;GO:0005506//iron ion binding;GO:0004497//monooxygenase activity;
CL7558.Contig2_All	gi|359491185|ref|XP_002276558.2|/0/PREDICTED: cytochrome P450 71A1-like [Vitis vinifera]	gi|566197579|ref|XM_002318055.2|/0/Populus trichocarpa hypothetical protein (POPTR_0012s09180g) mRNA, complete cds	sp|P24465|C71A1_PERAE/4e-135/Cytochrome P450 71A1 OS=Persea americana GN=CYP71A1 PE=1 SV=2	vvi:100265573/0.0/cytochrome P450 71A1-like; K20617 cytochrome P450 family 71 subfamily A	At3g26210/4e-120/[Q] KOG0156 Cytochrome P450 CYP2 subfamily	PTHR24298/0.0/--	biological_process:GO:0055114//oxidation-reduction process;cellular_component:GO:0016021//integral component of membrane;molecular_function:GO:0016705//oxidoreductase activity, acting on paired donors, with incorporation or reduction of molecular oxygen;GO:0020037//heme binding;GO:0005506//iron ion binding;GO:0004497//monooxygenase activity;
CL7558.Contig4_All	gi|359491185|ref|XP_002276558.2|/0/PREDICTED: cytochrome P450 71A1-like [Vitis vinifera]	gi|566197579|ref|XM_002318055.2|/0/Populus trichocarpa hypothetical protein (POPTR_0012s09180g) mRNA, complete cds	sp|P24465|C71A1_PERAE/1e-134/Cytochrome P450 71A1 OS=Persea americana GN=CYP71A1 PE=1 SV=2	vvi:100265573/0.0/cytochrome P450 71A1-like; K20617 cytochrome P450 family 71 subfamily A	At3g26210/6e-120/[Q] KOG0156 Cytochrome P450 CYP2 subfamily	PR00463/2.0E-50/E-class P450 group I signature	biological_process:GO:0055114//oxidation-reduction process;cellular_component:GO:0016021//integral component of membrane;molecular_function:GO:0016705//oxidoreductase activity, acting on paired donors, with incorporation or reduction of molecular oxygen;GO:0020037//heme binding;GO:0005506//iron ion binding;GO:0004497//monooxygenase activity;
CL7571.Contig1_All	gi|731433728|ref|XP_010644766.1|/1.32920502121531e-47/PREDICTED: cytochrome P450 CYP72A219-like [Vitis vinifera]	NA	sp|Q9LUC8|C7A13_ARATH/4e-41/Cytochrome P450 72A13 OS=Arabidopsis thaliana GN=CYP72A13 PE=2 SV=1	sot:102582271/2e-39/cytochrome P450 CYP72A219-like; K07428 cytochrome P450 family 4 subfamily X [EC:1.14.14.1]	At3g14660/1e-40/[QI] KOG0157 Cytochrome P450 CYP4/CYP19/CYP26 subfamilies	PTHR24282:SF53/2.3E-75/--	NA
CL7571.Contig2_All	gi|568848282|ref|XP_006477946.1|/0/PREDICTED: cytochrome P450 CYP72A219-like [Citrus sinensis]	gi|645239611|ref|XM_008227988.1|/3.61766153418645e-87/PREDICTED: Prunus mume cytochrome P450 CYP72A219-like (LOC103325808), mRNA	sp|H2DH21|C7A29_PANGI/1e-166/Cytochrome P450 CYP72A219 OS=Panax ginseng PE=2 SV=1	cam:101499206/2e-172/cytochrome P450 CYP72A219-like; K07426 cytochrome P450 family 4 subfamily B polypeptide 1 [EC:1.14.14.1]	At3g14690/8e-162/[QI] KOG0157 Cytochrome P450 CYP4/CYP19/CYP26 subfamilies	PR00385/6.5E-12/P450 superfamily signature	molecular_function:GO:0046872//metal ion binding;GO:0016491//oxidoreductase activity;
CL7571.Contig3_All	gi|568848282|ref|XP_006477946.1|/0/PREDICTED: cytochrome P450 CYP72A219-like [Citrus sinensis]	gi|645239611|ref|XM_008227988.1|/1.34926585159122e-96/PREDICTED: Prunus mume cytochrome P450 CYP72A219-like (LOC103325808), mRNA	sp|Q9LUC5|C7A15_ARATH/8e-166/Cytochrome P450 72A15 OS=Arabidopsis thaliana GN=CYP72A15 PE=2 SV=1	cam:101499206/9e-170/cytochrome P450 CYP72A219-like; K07426 cytochrome P450 family 4 subfamily B polypeptide 1 [EC:1.14.14.1]	At3g14690/2e-165/[QI] KOG0157 Cytochrome P450 CYP4/CYP19/CYP26 subfamilies	PR00385/1.4E-12/P450 superfamily signature	NA
CL7571.Contig4_All	gi|922392046|ref|XP_013464434.1|/1.69657644225823e-51/cytochrome P450 family 709 protein [Medicago truncatula] &gt;gi|657398952|gb|KEH38469.1| cytochrome P450 family 709 protein [Medicago truncatula]	gi|965601945|dbj|AP015039.1|/5.10219469372467e-18/Vigna angularis var. angularis DNA, chromosome 6, almost complete sequence, cultivar: Shumari	sp|Q9LUC6|C7A14_ARATH/3e-49/Cytochrome P450 72A14 OS=Arabidopsis thaliana GN=CYP72A14 PE=2 SV=1	cam:101499206/6e-49/cytochrome P450 CYP72A219-like; K07426 cytochrome P450 family 4 subfamily B polypeptide 1 [EC:1.14.14.1]	At3g14680/8e-49/[QI] KOG0157 Cytochrome P450 CYP4/CYP19/CYP26 subfamilies	PTHR24282:SF53/5.7E-91/--	biological_process:GO:0055114//oxidation-reduction process;cellular_component:GO:0016021//integral component of membrane;molecular_function:GO:0016705//oxidoreductase activity, acting on paired donors, with incorporation or reduction of molecular oxygen;GO:0020037//heme binding;GO:0005506//iron ion binding;GO:0004497//monooxygenase activity;
CL7571.Contig6_All	gi|697123820|ref|XP_009615909.1|/2.24021272380075e-18/PREDICTED: cytochrome P450 CYP72A219-like isoform X2 [Nicotiana tomentosiformis]	NA	sp|H1A988|C7254_GLYUR/7e-18/11-oxo-beta-amyrin 30-oxidase OS=Glycyrrhiza uralensis GN=CYP72A154 PE=1 SV=1	cmo:103486999/1e-17/cytochrome P450 CYP72A219-like; K07426 cytochrome P450 family 4 subfamily B polypeptide 1 [EC:1.14.14.1]	At3g14630/2e-17/[QI] KOG0157 Cytochrome P450 CYP4/CYP19/CYP26 subfamilies	NA	biological_process:GO:0055114//oxidation-reduction process;cellular_component:GO:0016021//integral component of membrane;molecular_function:GO:0016705//oxidoreductase activity, acting on paired donors, with incorporation or reduction of molecular oxygen;GO:0020037//heme binding;GO:0005506//iron ion binding;GO:0004497//monooxygenase activity;
CL7571.Contig7_All	gi|568848282|ref|XP_006477946.1|/0/PREDICTED: cytochrome P450 CYP72A219-like [Citrus sinensis]	gi|645239611|ref|XM_008227988.1|/4.82487496596503e-96/PREDICTED: Prunus mume cytochrome P450 CYP72A219-like (LOC103325808), mRNA	sp|Q9LUC5|C7A15_ARATH/8e-161/Cytochrome P450 72A15 OS=Arabidopsis thaliana GN=CYP72A15 PE=2 SV=1	cam:101499206/1e-167/cytochrome P450 CYP72A219-like; K07426 cytochrome P450 family 4 subfamily B polypeptide 1 [EC:1.14.14.1]	At3g14690/2e-160/[QI] KOG0157 Cytochrome P450 CYP4/CYP19/CYP26 subfamilies	PTHR24282/0.0/--	NA
CL7632.Contig1_All	gi|802788059|ref|XP_012092083.1|/0/PREDICTED: cytochrome P450 94A2-like [Jatropha curcas] &gt;gi|643704281|gb|KDP21345.1| hypothetical protein JCGZ_21816 [Jatropha curcas]	NA	sp|P98188|C94A2_VICSA/5e-167/Cytochrome P450 94A2 OS=Vicia sativa GN=CYP94A2 PE=2 SV=1	jcu:105649877/0.0/cytochrome P450 94A2-like; K13407 fatty acid omega-hydroxylase [EC:1.14.-.-]	At5g63450/4e-123/[QI] KOG0157 Cytochrome P450 CYP4/CYP19/CYP26 subfamilies	PR00463/1.8E-11/E-class P450 group I signature	biological_process:GO:0055114//oxidation-reduction process;molecular_function:GO:0016705//oxidoreductase activity, acting on paired donors, with incorporation or reduction of molecular oxygen;GO:0020037//heme binding;GO:0005506//iron ion binding;GO:0004497//monooxygenase activity;
CL7632.Contig3_All	gi|698460706|ref|XP_009781600.1|/0/PREDICTED: cytochrome P450 94A2-like [Nicotiana sylvestris]	gi|955388806|ref|XM_003553436.3|/5.54840403229709e-65/PREDICTED: Glycine max cytochrome P450 94A1-like (LOC100795308), mRNA	sp|P98188|C94A2_VICSA/3e-169/Cytochrome P450 94A2 OS=Vicia sativa GN=CYP94A2 PE=2 SV=1	jcu:105649877/0.0/cytochrome P450 94A2-like; K13407 fatty acid omega-hydroxylase [EC:1.14.-.-]	At5g63450/1e-119/[QI] KOG0157 Cytochrome P450 CYP4/CYP19/CYP26 subfamilies	PTHR24296:SF11/0.0/--	biological_process:GO:0055114//oxidation-reduction process;molecular_function:GO:0016705//oxidoreductase activity, acting on paired donors, with incorporation or reduction of molecular oxygen;GO:0020037//heme binding;GO:0005506//iron ion binding;GO:0004497//monooxygenase activity;
CL7860.Contig3_All	gi|590566973|ref|XP_007010384.1|/0/Cytochrome P450 77A3 [Theobroma cacao] &gt;gi|508727297|gb|EOY19194.1| Cytochrome P450 77A3 [Theobroma cacao]	gi|823246778|ref|XM_012600611.1|/5.83603177739683e-155/PREDICTED: Gossypium raimondii cytochrome P450 77A3-like (LOC105777365), mRNA	sp|O48928|C77A3_SOYBN/0.0/Cytochrome P450 77A3 OS=Glycine max GN=CYP77A3 PE=2 SV=1	mdm:103438806/0.0/cytochrome P450 77A3-like; K00517	At5g04660/0.0/[Q] KOG0156 Cytochrome P450 CYP2 subfamily	PR00463/3.3E-43/E-class P450 group I signature	biological_process:GO:0055114//oxidation-reduction process;cellular_component:GO:0016021//integral component of membrane;molecular_function:GO:0016705//oxidoreductase activity, acting on paired donors, with incorporation or reduction of molecular oxygen;GO:0020037//heme binding;GO:0005506//iron ion binding;GO:0004497//monooxygenase activity;
CL8191.Contig1_All	gi|590592910|ref|XP_007017413.1|/0/Cytochrome P450 [Theobroma cacao] &gt;gi|508722741|gb|EOY14638.1| Cytochrome P450 [Theobroma cacao]	gi|388827886|gb|JF803810.1|/2.39733796911814e-14/Bupleurum chinense cytochrome P450 CYP82T1 mRNA, complete cds	sp|Q9SZ46|C82C4_ARATH/3e-141/Cytochrome P450 82C4 OS=Arabidopsis thaliana GN=CYP82C4 PE=2 SV=1	tcc:TCM_033952/0.0/Cytochrome P450; K00512 steroid 17alpha-monooxygenase / 17alpha-hydroxyprogesterone deacetylase [EC:1.14.14.19 1.14.14.32]	At4g31940/8e-141/[Q] KOG0156 Cytochrome P450 CYP2 subfamily	PR00463/2.2E-46/E-class P450 group I signature	biological_process:GO:0044550//secondary metabolite biosynthetic process;GO:0055114//oxidation-reduction process;cellular_component:GO:0016021//integral component of membrane;molecular_function:GO:0016709//oxidoreductase activity, acting on paired donors, with incorporation or reduction of molecular oxygen, NAD(P)H as one donor, and incorporation of one atom of oxygen;GO:0020037//heme binding;GO:…
CL8191.Contig2_All	gi|255538496|ref|XP_002510313.1|/9.5573551599901e-153/PREDICTED: cytochrome P450 CYP82D47 [Ricinus communis] &gt;gi|223551014|gb|EEF52500.1| cytochrome P450, putative [Ricinus communis]	gi|703136158|ref|XM_010107778.1|/8.12099027489326e-24/Morus notabilis Cytochrome P450 82A3 partial mRNA	sp|Q43068|C82A1_PEA/9e-127/Cytochrome P450 82A1 (Fragment) OS=Pisum sativum GN=CYP82A1 PE=2 SV=2	rcu:8260912/2e-153/cytochrome P450 CYP82D47; K07408 cytochrome P450 family 1 subfamily A polypeptide 1 [EC:1.14.14.1]	At4g31940/3e-119/[Q] KOG0156 Cytochrome P450 CYP2 subfamily	PTHR24298:SF102/2.2E-296/--	biological_process:GO:0044550//secondary metabolite biosynthetic process;cellular_component:GO:0016020//membrane;molecular_function:GO:0016709//oxidoreductase activity, acting on paired donors, with incorporation or reduction of molecular oxygen, NAD(P)H as one donor, and incorporation of one atom of oxygen;GO:0046872//metal ion binding;
CL8191.Contig3_All	gi|802595993|ref|XP_012072000.1|/3.80459610707973e-26/PREDICTED: cytochrome P450 82C4-like [Jatropha curcas]	NA	sp|Q9SZ46|C82C4_ARATH/8e-24/Cytochrome P450 82C4 OS=Arabidopsis thaliana GN=CYP82C4 PE=2 SV=1	egr:104451880/1e-26/cytochrome P450 CYP82D47; K00512 steroid 17alpha-monooxygenase / 17alpha-hydroxyprogesterone deacetylase [EC:1.14.14.19 1.14.14.32]	At4g31940/2e-23/[Q] KOG0156 Cytochrome P450 CYP2 subfamily	PR00463/1.0E-9/E-class P450 group I signature	biological_process:GO:0055114//oxidation-reduction process;cellular_component:GO:0016021//integral component of membrane;molecular_function:GO:0016705//oxidoreductase activity, acting on paired donors, with incorporation or reduction of molecular oxygen;GO:0020037//heme binding;GO:0005506//iron ion binding;GO:0004497//monooxygenase activity;
CL8293.Contig3_All	gi|255537053|ref|XP_002509593.1|/1.93396808988179e-74/PREDICTED: flavonoid 3&apos;,5&apos;-hydroxylase 1 [Ricinus communis] &gt;gi|223549492|gb|EEF50980.1| cytochrome P450, putative [Ricinus communis]	NA	sp|O81973|C93A3_SOYBN/2e-30/Cytochrome P450 93A3 OS=Glycine max GN=CYP93A3 PE=2 SV=1	gra:105789196/3e-63/flavonoid 3'-monooxygenase-like; K20770 (+)-delta-cadinene 8-hydroxylase [EC:1.14.-.-]	At4g12300/1e-51/[Q] KOG0156 Cytochrome P450 CYP2 subfamily	PF00067/1.0E-34/Cytochrome P450	biological_process:GO:0044550//secondary metabolite biosynthetic process;cellular_component:GO:0016020//membrane;molecular_function:GO:0016709//oxidoreductase activity, acting on paired donors, with incorporation or reduction of molecular oxygen, NAD(P)H as one donor, and incorporation of one atom of oxygen;GO:0005488//binding;
CL8302.Contig1_All	gi|734307163|gb|KHM99028.1|/6.39151747946126e-34/Cytochrome P450 71D11 [Glycine soja]	gi|802591123|ref|XM_012215864.1|/3.91622822883209e-34/PREDICTED: Jatropha curcas cytochrome P450 71D10-like (LOC105633293), mRNA	sp|O81971|C71D9_SOYBN/2e-33/Cytochrome P450 71D9 OS=Glycine max GN=CYP71D9 PE=2 SV=1	gmx:100814284/3e-32/CYP71D9, F6H1; cytochrome P450 71D9-like; K13267 flavonoid 6-hydroxylase [EC:1.14.13.-]	At5g25180/3e-22/[Q] KOG0156 Cytochrome P450 CYP2 subfamily	PTHR24298:SF178/5.3E-54/--	biological_process:GO:0044550//secondary metabolite biosynthetic process;GO:0055114//oxidation-reduction process;cellular_component:GO:0016021//integral component of membrane;molecular_function:GO:0016709//oxidoreductase activity, acting on paired donors, with incorporation or reduction of molecular oxygen, NAD(P)H as one donor, and incorporation of one atom of oxygen;GO:0020037//heme binding;GO:…
CL8302.Contig2_All	gi|658005593|ref|XP_008337945.1|/5.61732657574319e-158/PREDICTED: cytochrome P450 71D9-like [Malus domestica]	gi|922384384|ref|XM_003600291.2|/2.14799458629373e-44/Medicago truncatula cytochrome P450 family 71 protein mRNA	sp|O81971|C71D9_SOYBN/3e-142/Cytochrome P450 71D9 OS=Glycine max GN=CYP71D9 PE=2 SV=1	adu:107471941/3e-143/cytochrome P450 71D9-like; K00512 steroid 17alpha-monooxygenase / 17alpha-hydroxyprogesterone deacetylase [EC:1.14.14.19 1.14.14.32]	At3g26300/8e-98/[Q] KOG0156 Cytochrome P450 CYP2 subfamily	PTHR24298:SF178/3.2E-287/--	cellular_component:GO:0016020//membrane;molecular_function:GO:0046872//metal ion binding;GO:0016491//oxidoreductase activity;
CL8355.Contig1_All	gi|590592914|ref|XP_007017414.1|/0/Cytochrome P450 82A3, putative [Theobroma cacao] &gt;gi|508722742|gb|EOY14639.1| Cytochrome P450 82A3, putative [Theobroma cacao]	gi|590592924|ref|XM_007017355.1|/1.6440242766379e-30/Theobroma cacao Cytochrome P450 82A3, putative isoform 2 (TCM_033955) mRNA, complete cds	sp|O49858|C82A3_SOYBN/2e-153/Cytochrome P450 82A3 OS=Glycine max GN=CYP82A3 PE=2 SV=1	tcc:TCM_033952/0.0/Cytochrome P450; K00512 steroid 17alpha-monooxygenase / 17alpha-hydroxyprogesterone deacetylase [EC:1.14.14.19 1.14.14.32]	At4g31940/5e-142/[Q] KOG0156 Cytochrome P450 CYP2 subfamily	PTHR24298:SF102/0.0/--	biological_process:GO:0055114//oxidation-reduction process;cellular_component:GO:0016021//integral component of membrane;molecular_function:GO:0016705//oxidoreductase activity, acting on paired donors, with incorporation or reduction of molecular oxygen;GO:0020037//heme binding;GO:0005506//iron ion binding;GO:0004497//monooxygenase activity;
CL8355.Contig3_All	gi|802595995|ref|XP_012072001.1|/2.6894234921319e-24/PREDICTED: cytochrome P450 82A3-like [Jatropha curcas] &gt;gi|643731100|gb|KDP38438.1| hypothetical protein JCGZ_04363 [Jatropha curcas]	gi|802595990|ref|XM_012216609.1|/2.43972249862764e-12/PREDICTED: Jatropha curcas cytochrome P450 CYP82D47-like (LOC105633908), mRNA	sp|O49859|C82A4_SOYBN/2e-21/Cytochrome P450 82A4 OS=Glycine max GN=CYP82A4 PE=2 SV=1	cit:102627130/5e-24/cytochrome P450 CYP82D47-like; K00517	At4g31970/5e-17/[Q] KOG0156 Cytochrome P450 CYP2 subfamily	PTHR24298/2.6E-51/--	biological_process:GO:0044550//secondary metabolite biosynthetic process;GO:0055114//oxidation-reduction process;cellular_component:GO:0016021//integral component of membrane;molecular_function:GO:0016709//oxidoreductase activity, acting on paired donors, with incorporation or reduction of molecular oxygen, NAD(P)H as one donor, and incorporation of one atom of oxygen;GO:0020037//heme binding;GO:…
CL8472.Contig2_All	gi|743798079|ref|XP_011009723.1|/7.30064003423847e-16/PREDICTED: cytochrome P450 CYP749A22-like [Populus euphratica]	gi|332002898|gb|CP002688.1|/3.0023408060947e-06/Arabidopsis thaliana chromosome 5 sequence	sp|H2DH17|C7A22_PANGI/1e-15/Cytochrome P450 CYP749A22 OS=Panax ginseng PE=2 SV=1	pmum:103342026/1e-15/cytochrome P450 CYP749A22-like; K15639 PHYB activation tagged suppressor 1 [EC:1.14.-.-]	At1g17060/2e-07/[QI] KOG0157 Cytochrome P450 CYP4/CYP19/CYP26 subfamilies	NA	NA
CL8594.Contig1_All	gi|743786636|ref|XP_011028697.1|/0/PREDICTED: cytochrome P450 84A1-like [Populus euphratica]	gi|565442160|ref|XM_006283337.1|/1.670482512305e-155/Capsella rubella hypothetical protein (CARUB_v10004440mg) mRNA, complete cds	sp|Q42600|C84A1_ARATH/0.0/Cytochrome P450 84A1 OS=Arabidopsis thaliana GN=CYP84A1 PE=1 SV=1	pop:POPTR_0005s11950g/0.0/cytochrome P450 family protein; K09755 ferulate-5-hydroxylase [EC:1.14.-.-]	At4g36220/0.0/[Q] KOG0156 Cytochrome P450 CYP2 subfamily	PR00463/7.5E-45/E-class P450 group I signature	biological_process:GO:0009809//lignin biosynthetic process;GO:0055114//oxidation-reduction process;cellular_component:GO:0016021//integral component of membrane;molecular_function:GO:0016709//oxidoreductase activity, acting on paired donors, with incorporation or reduction of molecular oxygen, NAD(P)H as one donor, and incorporation of one atom of oxygen;GO:0020037//heme binding;GO:0005506//iron …
CL9091.Contig2_All	gi|566183606|ref|XP_002312417.2|/5.04264576403545e-154/cytochrome P450 family protein [Populus trichocarpa] &gt;gi|550332916|gb|EEE89784.2| cytochrome P450 family protein [Populus trichocarpa]	NA	sp|Q9FMY1|C86B1_ARATH/1e-79/Cytochrome P450 86B1 OS=Arabidopsis thaliana GN=CYP86B1 PE=2 SV=1	ath:AT1G57750/2e-105/CYP96A15; cytochrome P450, family 96, subfamily A, polypeptide 15; K15405 midchain alkane hydroxylase	At2g23180/1e-115/[QI] KOG0157 Cytochrome P450 CYP4/CYP19/CYP26 subfamilies	PTHR24296:SF1/1.1E-238/--	molecular_function:GO:0046872//metal ion binding;GO:0016491//oxidoreductase activity;
CL9091.Contig3_All	gi|566183606|ref|XP_002312417.2|/5.50781622705737e-154/cytochrome P450 family protein [Populus trichocarpa] &gt;gi|550332916|gb|EEE89784.2| cytochrome P450 family protein [Populus trichocarpa]	NA	sp|Q9FMY1|C86B1_ARATH/1e-79/Cytochrome P450 86B1 OS=Arabidopsis thaliana GN=CYP86B1 PE=2 SV=1	ath:AT1G57750/2e-105/CYP96A15; cytochrome P450, family 96, subfamily A, polypeptide 15; K15405 midchain alkane hydroxylase	At2g23180/1e-115/[QI] KOG0157 Cytochrome P450 CYP4/CYP19/CYP26 subfamilies	PTHR24296:SF1/1.1E-238/--	molecular_function:GO:0046872//metal ion binding;GO:0016491//oxidoreductase activity;
CL9091.Contig4_All	gi|566183606|ref|XP_002312417.2|/4.94837694232401e-154/cytochrome P450 family protein [Populus trichocarpa] &gt;gi|550332916|gb|EEE89784.2| cytochrome P450 family protein [Populus trichocarpa]	NA	sp|Q9FMY1|C86B1_ARATH/1e-79/Cytochrome P450 86B1 OS=Arabidopsis thaliana GN=CYP86B1 PE=2 SV=1	ath:AT1G57750/2e-105/CYP96A15; cytochrome P450, family 96, subfamily A, polypeptide 15; K15405 midchain alkane hydroxylase	At2g23180/1e-115/[QI] KOG0157 Cytochrome P450 CYP4/CYP19/CYP26 subfamilies	PTHR24296:SF1/1.1E-238/--	molecular_function:GO:0046872//metal ion binding;GO:0016491//oxidoreductase activity;
CL9091.Contig5_All	gi|566183606|ref|XP_002312417.2|/5.43358689785174e-154/cytochrome P450 family protein [Populus trichocarpa] &gt;gi|550332916|gb|EEE89784.2| cytochrome P450 family protein [Populus trichocarpa]	NA	sp|Q9FMY1|C86B1_ARATH/1e-79/Cytochrome P450 86B1 OS=Arabidopsis thaliana GN=CYP86B1 PE=2 SV=1	ath:AT1G57750/2e-105/CYP96A15; cytochrome P450, family 96, subfamily A, polypeptide 15; K15405 midchain alkane hydroxylase	At2g23180/1e-115/[QI] KOG0157 Cytochrome P450 CYP4/CYP19/CYP26 subfamilies	PTHR24296:SF1/1.1E-238/--	molecular_function:GO:0046872//metal ion binding;GO:0016491//oxidoreductase activity;
CL9578.Contig1_All	gi|702240362|ref|XP_010044825.1|/0/PREDICTED: cytochrome P450 97B2, chloroplastic [Eucalyptus grandis] &gt;gi|629124111|gb|KCW88536.1| hypothetical protein EUGRSUZ_A00911 [Eucalyptus grandis] &gt;gi|629124112|gb|KCW88537.1| hypothetical protein EUGRSUZ_A00911 [Eucalyptus grandis] &gt;gi|629124113|gb|KCW88538.1| hypothetical protein EUGRSUZ_A00911 [Eucalyptus grandis]	gi|985453176|ref|XM_006481312.2|/0/PREDICTED: Citrus sinensis cytochrome P450 97B2, chloroplastic (LOC102626900), mRNA	sp|O48921|C97B2_SOYBN/0.0/Cytochrome P450 97B2, chloroplastic OS=Glycine max GN=CYP97B2 PE=2 SV=1	mpp:MICPUCDRAFT_57916/3e-96/cytochrome P450 superfamily protein; K15747 beta-ring hydroxylase [EC:1.14.-.-]	At4g15110/0.0/[QI] KOG0157 Cytochrome P450 CYP4/CYP19/CYP26 subfamilies	PTHR24291/7.9E-165/--	biological_process:GO:0055114//oxidation-reduction process;molecular_function:GO:0016705//oxidoreductase activity, acting on paired donors, with incorporation or reduction of molecular oxygen;GO:0020037//heme binding;GO:0005506//iron ion binding;GO:0004497//monooxygenase activity;
CL9578.Contig2_All	gi|702240362|ref|XP_010044825.1|/0/PREDICTED: cytochrome P450 97B2, chloroplastic [Eucalyptus grandis] &gt;gi|629124111|gb|KCW88536.1| hypothetical protein EUGRSUZ_A00911 [Eucalyptus grandis] &gt;gi|629124112|gb|KCW88537.1| hypothetical protein EUGRSUZ_A00911 [Eucalyptus grandis] &gt;gi|629124113|gb|KCW88538.1| hypothetical protein EUGRSUZ_A00911 [Eucalyptus grandis]	gi|590711217|ref|XM_007048982.1|/0/Theobroma cacao Cytochrome P450 97B2, chloroplastic isoform 2 (TCM_002032) mRNA, complete cds	sp|O48921|C97B2_SOYBN/0.0/Cytochrome P450 97B2, chloroplastic OS=Glycine max GN=CYP97B2 PE=2 SV=1	cre:CHLREDRAFT_196742/4e-121/CYP97A5; cytochrome P450, carotenoid hydroxylase; K15747 beta-ring hydroxylase [EC:1.14.-.-]	At4g15110/0.0/[QI] KOG0157 Cytochrome P450 CYP4/CYP19/CYP26 subfamilies	PF00067/3.5E-22/Cytochrome P450	biological_process:GO:0055114//oxidation-reduction process;molecular_function:GO:0016705//oxidoreductase activity, acting on paired donors, with incorporation or reduction of molecular oxygen;GO:0020037//heme binding;GO:0005506//iron ion binding;GO:0004497//monooxygenase activity;
CL9627.Contig1_All	gi|255571712|ref|XP_002526799.1|/9.780614172105e-154/PREDICTED: beta-amyrin 28-oxidase [Ricinus communis] &gt;gi|223533803|gb|EEF35534.1| cytochrome P450, putative [Ricinus communis]	NA	sp|I7C6E8|C7A52_PANGI/1e-130/Beta-amyrin 28-oxidase OS=Panax ginseng PE=2 SV=1	rcu:8262747/2e-154/beta-amyrin 28-oxidase; K20667 beta-amyrin 28-monooxygenase [EC:1.14.13.201]	At5g36110/1e-111/[QI] KOG0157 Cytochrome P450 CYP4/CYP19/CYP26 subfamilies	PR00463/7.4E-14/E-class P450 group I signature	biological_process:GO:0010268//brassinosteroid homeostasis;GO:0016132//brassinosteroid biosynthetic process;GO:0007275//multicellular organism development;GO:0016125//sterol metabolic process;cellular_component:GO:0016020//membrane;molecular_function:GO:0046872//metal ion binding;GO:0016705//oxidoreductase activity, acting on paired donors, with incorporation or reduction of molecular oxygen;GO:0…
CL9627.Contig2_All	gi|255571712|ref|XP_002526799.1|/2.83236759483855e-159/PREDICTED: beta-amyrin 28-oxidase [Ricinus communis] &gt;gi|223533803|gb|EEF35534.1| cytochrome P450, putative [Ricinus communis]	NA	sp|I7C6E8|C7A52_PANGI/1e-132/Beta-amyrin 28-oxidase OS=Panax ginseng PE=2 SV=1	rcu:8262747/5e-160/beta-amyrin 28-oxidase; K20667 beta-amyrin 28-monooxygenase [EC:1.14.13.201]	At5g36110/7e-115/[QI] KOG0157 Cytochrome P450 CYP4/CYP19/CYP26 subfamilies	PTHR24286/2.9E-251/--	biological_process:GO:0010268//brassinosteroid homeostasis;GO:0016132//brassinosteroid biosynthetic process;GO:0007275//multicellular organism development;GO:0016125//sterol metabolic process;cellular_component:GO:0016020//membrane;molecular_function:GO:0046872//metal ion binding;GO:0016705//oxidoreductase activity, acting on paired donors, with incorporation or reduction of molecular oxygen;GO:0…
CL9854.Contig1_All	gi|224551850|gb|ACN54323.1|/0/NADPH:cytochrome P450 reductase [Gossypium hirsutum]	gi|590596071|ref|XM_007018172.1|/0/Theobroma cacao P450 reductase 1 isoform 1 (TCM_034517) mRNA, complete cds	sp|P37116|NCPR_VIGRR/0.0/NADPH--cytochrome P450 reductase OS=Vigna radiata var. radiata PE=1 SV=1	tcc:TCM_034517/0.0/NADPH--cytochrome P450 reductase isoform 3; K00327 NADPH-ferrihemoprotein reductase [EC:1.6.2.4]	At4g24520/0.0/[C] KOG1158 NADP/FAD dependent oxidoreductase	PTHR19384:SF85/0.0/--	biological_process:GO:0009698//phenylpropanoid metabolic process;GO:0055114//oxidation-reduction process;GO:0009737//response to abscisic acid;cellular_component:GO:0005829//cytosol;GO:0016021//integral component of membrane;GO:0005789//endoplasmic reticulum membrane;molecular_function:GO:0003958//NADPH-hemoprotein reductase activity;GO:0010181//FMN binding;
CL9854.Contig2_All	gi|224551850|gb|ACN54323.1|/0/NADPH:cytochrome P450 reductase [Gossypium hirsutum]	gi|590596071|ref|XM_007018172.1|/0/Theobroma cacao P450 reductase 1 isoform 1 (TCM_034517) mRNA, complete cds	sp|P37116|NCPR_VIGRR/0.0/NADPH--cytochrome P450 reductase OS=Vigna radiata var. radiata PE=1 SV=1	tcc:TCM_034517/0.0/NADPH--cytochrome P450 reductase isoform 3; K00327 NADPH-ferrihemoprotein reductase [EC:1.6.2.4]	At4g24520/0.0/[C] KOG1158 NADP/FAD dependent oxidoreductase	PR00371/2.6E-36/Flavoprotein pyridine nucleotide cytochrome reductase signature	biological_process:GO:0009698//phenylpropanoid metabolic process;GO:0055114//oxidation-reduction process;GO:0009737//response to abscisic acid;cellular_component:GO:0005829//cytosol;GO:0016021//integral component of membrane;GO:0005789//endoplasmic reticulum membrane;molecular_function:GO:0003958//NADPH-hemoprotein reductase activity;GO:0010181//FMN binding;
CL9939.Contig1_All	gi|802592853|ref|XP_012071804.1|/1.43404928296771e-172/PREDICTED: cytochrome P450 734A1-like [Jatropha curcas]	gi|703135918|ref|XM_010107717.1|/4.76134502473705e-46/Morus notabilis Cytochrome P450 734A1 partial mRNA	sp|O48786|C734A_ARATH/4e-107/Cytochrome P450 734A1 OS=Arabidopsis thaliana GN=CYP734A1 PE=2 SV=1	vra:106767283/3e-107/cytochrome P450 734A1-like; K15639 PHYB activation tagged suppressor 1 [EC:1.14.-.-]	At1g75130/1e-137/[QI] KOG0157 Cytochrome P450 CYP4/CYP19/CYP26 subfamilies	PR00385/5.7E-13/P450 superfamily signature	cellular_component:GO:0016020//membrane;molecular_function:GO:0046872//metal ion binding;GO:0004497//monooxygenase activity;
CL9939.Contig2_All	gi|802592853|ref|XP_012071804.1|/8.05258264761085e-176/PREDICTED: cytochrome P450 734A1-like [Jatropha curcas]	gi|719996885|ref|XM_010256616.1|/1.04552259424986e-27/PREDICTED: Nelumbo nucifera cytochrome P450 734A1 (LOC104595746), mRNA	sp|O48786|C734A_ARATH/1e-108/Cytochrome P450 734A1 OS=Arabidopsis thaliana GN=CYP734A1 PE=2 SV=1	vra:106767283/4e-110/cytochrome P450 734A1-like; K15639 PHYB activation tagged suppressor 1 [EC:1.14.-.-]	At1g75130/3e-142/[QI] KOG0157 Cytochrome P450 CYP4/CYP19/CYP26 subfamilies	PR00385/5.12158E-13/P450 superfamily signature	cellular_component:GO:0016020//membrane;molecular_function:GO:0046872//metal ion binding;GO:0004497//monooxygenase activity;
CL9939.Contig3_All	gi|590593162|ref|XP_007017485.1|/3.80751614096855e-114/Cytochrome P450, family 721, subfamily A, polypeptide 1, putative [Theobroma cacao] &gt;gi|508722813|gb|EOY14710.1| Cytochrome P450, family 721, subfamily A, polypeptide 1, putative [Theobroma cacao]	gi|703135918|ref|XM_010107717.1|/5.72397663626751e-46/Morus notabilis Cytochrome P450 734A1 partial mRNA	sp|O48786|C734A_ARATH/7e-68/Cytochrome P450 734A1 OS=Arabidopsis thaliana GN=CYP734A1 PE=2 SV=1	vra:106767283/2e-70/cytochrome P450 734A1-like; K15639 PHYB activation tagged suppressor 1 [EC:1.14.-.-]	At1g75130/1e-92/[QI] KOG0157 Cytochrome P450 CYP4/CYP19/CYP26 subfamilies	PTHR24282/3.1E-200/--	cellular_component:GO:0016020//membrane;molecular_function:GO:0046872//metal ion binding;GO:0004497//monooxygenase activity;
CL9939.Contig4_All	gi|802592853|ref|XP_012071804.1|/1.83634924768102e-71/PREDICTED: cytochrome P450 734A1-like [Jatropha curcas]	NA	sp|O48786|C734A_ARATH/2e-49/Cytochrome P450 734A1 OS=Arabidopsis thaliana GN=CYP734A1 PE=2 SV=1	mdm:103448399/2e-49/cytochrome P450 734A1; K15639 PHYB activation tagged suppressor 1 [EC:1.14.-.-]	At1g75130/3e-52/[QI] KOG0157 Cytochrome P450 CYP4/CYP19/CYP26 subfamilies	PR00463/3.1E-16/E-class P450 group I signature	biological_process:GO:0055114//oxidation-reduction process;cellular_component:GO:0016021//integral component of membrane;molecular_function:GO:0016705//oxidoreductase activity, acting on paired donors, with incorporation or reduction of molecular oxygen;GO:0020037//heme binding;GO:0005506//iron ion binding;GO:0004497//monooxygenase activity;
CL9946.Contig1_All	gi|645243885|ref|XP_008228182.1|/0/PREDICTED: cytochrome P450 71A1-like [Prunus mume]	gi|764609758|ref|XM_004303650.2|/0/PREDICTED: Fragaria vesca subsp. vesca cytochrome P450 71A1-like (LOC101301702), mRNA	sp|P24465|C71A1_PERAE/4e-118/Cytochrome P450 71A1 OS=Persea americana GN=CYP71A1 PE=1 SV=2	ats:F775_17104/0.0/Flavonoid 3'-monooxygenase; K07410 cytochrome P450 family 1 subfamily B polypeptide 1 [EC:1.14.14.1]	At5g07990/6e-110/[Q] KOG0156 Cytochrome P450 CYP2 subfamily	PTHR24298:SF51/0.0/--	biological_process:GO:0055114//oxidation-reduction process;cellular_component:GO:0016021//integral component of membrane;molecular_function:GO:0020037//heme binding;GO:0005506//iron ion binding;GO:0033772//flavonoid 3',5'-hydroxylase activity;
CL9946.Contig2_All	gi|255549934|ref|XP_002516018.1|/1.56145330882297e-82/PREDICTED: cytochrome P450 71A1 [Ricinus communis] &gt;gi|223544923|gb|EEF46438.1| flavonoid 3-hydroxylase, putative [Ricinus communis]	gi|590575234|ref|XM_007012567.1|/1.13004793011022e-102/Theobroma cacao Cytochrome P450 superfamily protein isoform 2 (TCM_037521) mRNA, complete cds	sp|P24465|C71A1_PERAE/8e-49/Cytochrome P450 71A1 OS=Persea americana GN=CYP71A1 PE=1 SV=2	ats:F775_17104/2e-66/Flavonoid 3'-monooxygenase; K07410 cytochrome P450 family 1 subfamily B polypeptide 1 [EC:1.14.14.1]	At5g07990/2e-45/[Q] KOG0156 Cytochrome P450 CYP2 subfamily	NA	biological_process:GO:0055114//oxidation-reduction process;molecular_function:GO:0020037//heme binding;GO:0005506//iron ion binding;GO:0033772//flavonoid 3',5'-hydroxylase activity;
CL10113.Contig1_All	gi|657965464|ref|XP_008374387.1|/1.09741753794236e-146/PREDICTED: cytochrome P450 71A9-like [Malus domestica]	gi|731372658|ref|XM_010652414.1|/2.09266496357163e-08/PREDICTED: Vitis vinifera cytochrome P450 71B34-like (LOC104877321), mRNA	sp|O81970|C71A9_SOYBN/2e-128/Cytochrome P450 71A9 OS=Glycine max GN=CYP71A9 PE=2 SV=1	mdm:103437675/2e-147/cytochrome P450 71A9-like; K20617 cytochrome P450 family 71 subfamily A	At3g44250/3e-95/[Q] KOG0156 Cytochrome P450 CYP2 subfamily	PTHR24298/9.2E-205/--	cellular_component:GO:0016020//membrane;molecular_function:GO:0046872//metal ion binding;GO:0016491//oxidoreductase activity;
CL10113.Contig2_All	gi|421999456|emb|CCO62222.1|/6.14984442277376e-21/putative cytochrome P450 monooxygenase [Actaea racemosa]	NA	sp|O81970|C71A9_SOYBN/3e-20/Cytochrome P450 71A9 OS=Glycine max GN=CYP71A9 PE=2 SV=1	cit:102630657/7e-21/cytochrome P450 71A9-like; K20617 cytochrome P450 family 71 subfamily A	At5g25140/1e-17/[Q] KOG0156 Cytochrome P450 CYP2 subfamily	PTHR24298/1.5E-32/--	cellular_component:GO:0016020//membrane;molecular_function:GO:0046872//metal ion binding;GO:0016491//oxidoreductase activity;
CL10113.Contig3_All	gi|731427072|ref|XP_010663828.1|/3.73596337784977e-164/PREDICTED: cytochrome P450 71A9-like [Vitis vinifera]	gi|817161721|gb|KP189362.1|/5.85577061920052e-15/Euonymus japonicus voucher YNUH DD 001 chloroplast, complete genome	sp|O81970|C71A9_SOYBN/2e-143/Cytochrome P450 71A9 OS=Glycine max GN=CYP71A9 PE=2 SV=1	vvi:100248387/7e-165/cytochrome P450 71A9; K20617 cytochrome P450 family 71 subfamily A	At3g26210/3e-110/[Q] KOG0156 Cytochrome P450 CYP2 subfamily	PTHR24298/1.9E-251/--	molecular_function:GO:0046872//metal ion binding;GO:0016491//oxidoreductase activity;
CL10113.Contig4_All	gi|985447055|ref|XP_015385375.1|/1.62315755530033e-149/PREDICTED: LOW QUALITY PROTEIN: cytochrome P450 71A9-like [Citrus sinensis]	gi|817161721|gb|KP189362.1|/6.17597932056472e-15/Euonymus japonicus voucher YNUH DD 001 chloroplast, complete genome	sp|O81970|C71A9_SOYBN/9e-139/Cytochrome P450 71A9 OS=Glycine max GN=CYP71A9 PE=2 SV=1	mdm:103437675/3e-150/cytochrome P450 71A9-like; K20617 cytochrome P450 family 71 subfamily A	At3g26210/1e-105/[Q] KOG0156 Cytochrome P450 CYP2 subfamily	PTHR24298:SF120/7.4E-121/--	molecular_function:GO:0005488//binding;GO:0016491//oxidoreductase activity;
CL10310.Contig1_All	gi|568824292|ref|XP_006466536.1|/0/PREDICTED: cytochrome P450 81E8-like [Citrus sinensis]	gi|802644594|ref|XM_012223934.1|/2.05870247669779e-79/PREDICTED: Jatropha curcas cytochrome P450 81E8-like (LOC105639782), mRNA	sp|Q9LHA1|C8D11_ARATH/2e-151/Cytochrome P450 81D11 OS=Arabidopsis thaliana GN=CYP81D11 PE=2 SV=1	tcc:TCM_019148/2e-179/Cytochrome P450, family 81, subfamily D, polypeptide 8; K00517	At4g37370/4e-155/[Q] KOG0156 Cytochrome P450 CYP2 subfamily	PS00086/-/Cytochrome P450 cysteine heme-iron ligand signature.	biological_process:GO:0055114//oxidation-reduction process;cellular_component:GO:0016021//integral component of membrane;molecular_function:GO:0016705//oxidoreductase activity, acting on paired donors, with incorporation or reduction of molecular oxygen;GO:0020037//heme binding;GO:0005506//iron ion binding;GO:0004497//monooxygenase activity;
CL10310.Contig2_All	gi|568824292|ref|XP_006466536.1|/0/PREDICTED: cytochrome P450 81E8-like [Citrus sinensis]	gi|802644594|ref|XM_012223934.1|/4.00913973297436e-83/PREDICTED: Jatropha curcas cytochrome P450 81E8-like (LOC105639782), mRNA	sp|Q9LHA1|C8D11_ARATH/4e-150/Cytochrome P450 81D11 OS=Arabidopsis thaliana GN=CYP81D11 PE=2 SV=1	tcc:TCM_019148/5e-178/Cytochrome P450, family 81, subfamily D, polypeptide 8; K00517	At4g37370/4e-155/[Q] KOG0156 Cytochrome P450 CYP2 subfamily	PF00067/4.1E-51/Cytochrome P450	biological_process:GO:0055114//oxidation-reduction process;cellular_component:GO:0016021//integral component of membrane;molecular_function:GO:0016705//oxidoreductase activity, acting on paired donors, with incorporation or reduction of molecular oxygen;GO:0020037//heme binding;GO:0005506//iron ion binding;GO:0004497//monooxygenase activity;
CL10310.Contig3_All	gi|568824292|ref|XP_006466536.1|/0/PREDICTED: cytochrome P450 81E8-like [Citrus sinensis]	gi|764513621|ref|XM_004287937.2|/6.77309974587478e-91/PREDICTED: Fragaria vesca subsp. vesca cytochrome P450 81E8-like (LOC101304511), mRNA	sp|Q9LHA1|C8D11_ARATH/6e-152/Cytochrome P450 81D11 OS=Arabidopsis thaliana GN=CYP81D11 PE=2 SV=1	tcc:TCM_019148/1e-174/Cytochrome P450, family 81, subfamily D, polypeptide 8; K00517	At4g37370/2e-156/[Q] KOG0156 Cytochrome P450 CYP2 subfamily	PTHR24298/0.0/--	biological_process:GO:0055114//oxidation-reduction process;cellular_component:GO:0016021//integral component of membrane;molecular_function:GO:0016705//oxidoreductase activity, acting on paired donors, with incorporation or reduction of molecular oxygen;GO:0020037//heme binding;GO:0005506//iron ion binding;GO:0004497//monooxygenase activity;
CL10800.Contig1_All	gi|255576331|ref|XP_002529058.1|/0/PREDICTED: cytochrome P450 94C1 [Ricinus communis] &gt;gi|223531470|gb|EEF33302.1| cytochrome P450, putative [Ricinus communis]	gi|743792590|ref|XM_011046566.1|/2.27937238402563e-159/PREDICTED: Populus euphratica cytochrome P450 94C1-like (LOC105139924), mRNA	sp|Q9ZUX1|C94C1_ARATH/8e-173/Cytochrome P450 94C1 OS=Arabidopsis thaliana GN=CYP94C1 PE=2 SV=1	ath:AT2G27690/1e-171/CYP94C1; cytochrome P450, family 94, subfamily C, polypeptide 1; K20624 12-hydroxyjasmonoyl-L-isoleucine oxidase / fatty acid hydroxylase [EC:1.14.-.-]	At2g27690/2e-172/[QI] KOG0157 Cytochrome P450 CYP4/CYP19/CYP26 subfamilies	PR00463/5.5E-12/E-class P450 group I signature	biological_process:GO:0055114//oxidation-reduction process;cellular_component:GO:0016021//integral component of membrane;molecular_function:GO:0020037//heme binding;GO:0070330//aromatase activity;GO:0005506//iron ion binding;
CL10800.Contig2_All	gi|566188033|ref|XP_002312905.2|/0/cytochrome P450 family protein [Populus trichocarpa] &gt;gi|550331742|gb|EEE86860.2| cytochrome P450 family protein [Populus trichocarpa]	gi|822624590|gb|KP323405.1|/8.40895028109922e-133/Gossypium barbadense var. brasiliense cytochrome P450 mRNA, complete cds	sp|Q9ZUX1|C94C1_ARATH/2e-174/Cytochrome P450 94C1 OS=Arabidopsis thaliana GN=CYP94C1 PE=2 SV=1	ath:AT2G27690/4e-173/CYP94C1; cytochrome P450, family 94, subfamily C, polypeptide 1; K20624 12-hydroxyjasmonoyl-L-isoleucine oxidase / fatty acid hydroxylase [EC:1.14.-.-]	At2g27690/6e-174/[QI] KOG0157 Cytochrome P450 CYP4/CYP19/CYP26 subfamilies	PTHR24296/0.0/--	biological_process:GO:0055114//oxidation-reduction process;cellular_component:GO:0016021//integral component of membrane;molecular_function:GO:0020037//heme binding;GO:0070330//aromatase activity;GO:0005506//iron ion binding;
CL10838.Contig2_All	gi|802547438|ref|XP_012090227.1|/8.41653080523936e-23/PREDICTED: SEC12-like protein 1 [Jatropha curcas] &gt;gi|643739242|gb|KDP45056.1| hypothetical protein JCGZ_01556 [Jatropha curcas]	NA	sp|Q8GYE0|PHF1_ARATH/6e-19/SEC12-like protein 1 OS=Arabidopsis thaliana GN=PHF1 PE=1 SV=2	jcu:105648446/2e-23/SEC12-like protein 1; K14003 prolactin regulatory element-binding protein	At3g52190/2e-18/[U] KOG0771 Prolactin regulatory element-binding protein/Protein transport protein SEC12p	PTHR23284:SF2/1.6E-18/--	NA
CL11034.Contig2_All	gi|802547391|ref|XP_012089968.1|/0/PREDICTED: transcriptional activator DEMETER isoform X1 [Jatropha curcas] &gt;gi|643739214|gb|KDP45028.1| hypothetical protein JCGZ_01528 [Jatropha curcas]	gi|566192482|ref|XM_002316482.2|/0/Populus trichocarpa hypothetical protein (POPTR_0010s24060g) mRNA, complete cds	sp|Q8LK56|DME_ARATH/0.0/Transcriptional activator DEMETER OS=Arabidopsis thaliana GN=DME PE=1 SV=2	thj:104821441/1e-11/endonuclease III homolog 2, chloroplastic; K10773 endonuclease III [EC:4.2.99.18]	NA	PTHR10359/0.0/--	NA
CL11034.Contig3_All	gi|802547391|ref|XP_012089968.1|/0/PREDICTED: transcriptional activator DEMETER isoform X1 [Jatropha curcas] &gt;gi|643739214|gb|KDP45028.1| hypothetical protein JCGZ_01528 [Jatropha curcas]	gi|566192482|ref|XM_002316482.2|/0/Populus trichocarpa hypothetical protein (POPTR_0010s24060g) mRNA, complete cds	sp|Q8LK56|DME_ARATH/0.0/Transcriptional activator DEMETER OS=Arabidopsis thaliana GN=DME PE=1 SV=2	thj:104821441/9e-12/endonuclease III homolog 2, chloroplastic; K10773 endonuclease III [EC:4.2.99.18]	NA	PTHR10359:SF28/0.0/--	NA
CL11119.Contig1_All	gi|255537051|ref|XP_002509592.1|/0/PREDICTED: geraniol 8-hydroxylase [Ricinus communis] &gt;gi|223549491|gb|EEF50979.1| cytochrome P450, putative [Ricinus communis]	gi|657956075|ref|XM_008371293.1|/2.14446037051786e-99/PREDICTED: Malus x domestica geraniol 8-hydroxylase-like (LOC103433075), mRNA	sp|P37120|C75A2_SOLME/4e-88/Flavonoid 3',5'-hydroxylase OS=Solanum melongena GN=CYP75A2 PE=2 SV=1	vvi:109124179/2e-137/7-ethoxycoumarin O-deethylase-like; K00512 steroid 17alpha-monooxygenase / 17alpha-hydroxyprogesterone deacetylase [EC:1.14.14.19 1.14.14.32]	At4g12300/3e-158/[Q] KOG0156 Cytochrome P450 CYP2 subfamily	PR00463/3.0E-49/E-class P450 group I signature	biological_process:GO:0044550//secondary metabolite biosynthetic process;GO:0055114//oxidation-reduction process;cellular_component:GO:0016021//integral component of membrane;molecular_function:GO:0020037//heme binding;GO:0005506//iron ion binding;GO:0033772//flavonoid 3',5'-hydroxylase activity;
CL11119.Contig2_All	gi|255537051|ref|XP_002509592.1|/0/PREDICTED: geraniol 8-hydroxylase [Ricinus communis] &gt;gi|223549491|gb|EEF50979.1| cytochrome P450, putative [Ricinus communis]	gi|657956075|ref|XM_008371293.1|/9.34845663797446e-118/PREDICTED: Malus x domestica geraniol 8-hydroxylase-like (LOC103433075), mRNA	sp|P37120|C75A2_SOLME/3e-90/Flavonoid 3',5'-hydroxylase OS=Solanum melongena GN=CYP75A2 PE=2 SV=1	vvi:109124179/2e-141/7-ethoxycoumarin O-deethylase-like; K00512 steroid 17alpha-monooxygenase / 17alpha-hydroxyprogesterone deacetylase [EC:1.14.14.19 1.14.14.32]	At4g12300/6e-163/[Q] KOG0156 Cytochrome P450 CYP2 subfamily	PS00086/-/Cytochrome P450 cysteine heme-iron ligand signature.	biological_process:GO:0044550//secondary metabolite biosynthetic process;GO:0055114//oxidation-reduction process;cellular_component:GO:0016021//integral component of membrane;molecular_function:GO:0020037//heme binding;GO:0005506//iron ion binding;GO:0033772//flavonoid 3',5'-hydroxylase activity;
CL11187.Contig2_All	gi|728843683|gb|KHG23126.1|/5.09799555058003e-21/Cytochrome P450 [Gossypium arboreum]	gi|720098012|ref|XM_010249202.1|/2.5967357655381e-14/PREDICTED: Nelumbo nucifera kxDL motif-containing protein 1 (LOC104590507), transcript variant X4, mRNA	NA	jcu:105636856/1e-17/kxDL motif-containing protein 1; K20818 KxDL motif-containing protein 1	At3g29130/2e-09/[S] KOG3443 Uncharacterized conserved protein	NA	NA
CL11348.Contig1_All	gi|590720943|ref|XP_007051469.1|/0/Cytochrome P450, family 78, subfamily A, polypeptide 6 [Theobroma cacao] &gt;gi|508703730|gb|EOX95626.1| Cytochrome P450, family 78, subfamily A, polypeptide 6 [Theobroma cacao]	gi|590720942|ref|XM_007051407.1|/0/Theobroma cacao Cytochrome P450, family 78, subfamily A, polypeptide 6 (TCM_005079) mRNA, complete cds	sp|O48927|C78A3_SOYBN/0.0/Cytochrome P450 78A3 OS=Glycine max GN=CYP78A3 PE=2 SV=1	brp:103843776/0.0/cytochrome P450 78A6-like; K00517	At3g61880/0.0/[Q] KOG0156 Cytochrome P450 CYP2 subfamily	PR00463/3.4E-34/E-class P450 group I signature	biological_process:GO:0044550//secondary metabolite biosynthetic process;GO:0055114//oxidation-reduction process;cellular_component:GO:0016021//integral component of membrane;molecular_function:GO:0016709//oxidoreductase activity, acting on paired donors, with incorporation or reduction of molecular oxygen, NAD(P)H as one donor, and incorporation of one atom of oxygen;GO:0020037//heme binding;GO:…
CL11348.Contig2_All	gi|590720943|ref|XP_007051469.1|/0/Cytochrome P450, family 78, subfamily A, polypeptide 6 [Theobroma cacao] &gt;gi|508703730|gb|EOX95626.1| Cytochrome P450, family 78, subfamily A, polypeptide 6 [Theobroma cacao]	gi|590720942|ref|XM_007051407.1|/0/Theobroma cacao Cytochrome P450, family 78, subfamily A, polypeptide 6 (TCM_005079) mRNA, complete cds	sp|O48927|C78A3_SOYBN/0.0/Cytochrome P450 78A3 OS=Glycine max GN=CYP78A3 PE=2 SV=1	brp:103843776/0.0/cytochrome P450 78A6-like; K00517	At3g61880/0.0/[Q] KOG0156 Cytochrome P450 CYP2 subfamily	PR00385/1.2E-9/P450 superfamily signature	biological_process:GO:0044550//secondary metabolite biosynthetic process;GO:0055114//oxidation-reduction process;cellular_component:GO:0016021//integral component of membrane;molecular_function:GO:0016709//oxidoreductase activity, acting on paired donors, with incorporation or reduction of molecular oxygen, NAD(P)H as one donor, and incorporation of one atom of oxygen;GO:0020037//heme binding;GO:…
CL11348.Contig3_All	gi|590720943|ref|XP_007051469.1|/0/Cytochrome P450, family 78, subfamily A, polypeptide 6 [Theobroma cacao] &gt;gi|508703730|gb|EOX95626.1| Cytochrome P450, family 78, subfamily A, polypeptide 6 [Theobroma cacao]	gi|658016206|ref|XM_008345221.1|/2.78446287852282e-108/PREDICTED: Malus x domestica cytochrome P450 78A9-like (LOC103406216), mRNA	sp|O48927|C78A3_SOYBN/0.0/Cytochrome P450 78A3 OS=Glycine max GN=CYP78A3 PE=2 SV=1	brp:103843776/0.0/cytochrome P450 78A6-like; K00517	At3g61880/0.0/[Q] KOG0156 Cytochrome P450 CYP2 subfamily	PR00385/1.5E-9/P450 superfamily signature	biological_process:GO:0044550//secondary metabolite biosynthetic process;GO:0055114//oxidation-reduction process;cellular_component:GO:0016021//integral component of membrane;molecular_function:GO:0016709//oxidoreductase activity, acting on paired donors, with incorporation or reduction of molecular oxygen, NAD(P)H as one donor, and incorporation of one atom of oxygen;GO:0020037//heme binding;GO:…
CL12151.Contig1_All	gi|764614445|ref|XP_011467876.1|/6.39169618603414e-81/PREDICTED: cytochrome P450 85A isoform X1 [Fragaria vesca subsp. vesca]	gi|645248406|ref|XM_008232061.1|/3.46648418703281e-122/PREDICTED: Prunus mume cytochrome P450 85A (LOC103329572), mRNA	sp|Q43147|C85A1_SOLLC/6e-79/Cytochrome P450 85A1 OS=Solanum lycopersicum GN=CYP85A1 PE=2 SV=1	fve:101313910/1e-81/cytochrome P450 85A; K12640 brassinosteroid-6-oxidase 2 [EC:1.14.-.-]	At5g38970/2e-65/[QI] KOG0157 Cytochrome P450 CYP4/CYP19/CYP26 subfamilies	PTHR24286/6.2E-119/--	biological_process:GO:0055114//oxidation-reduction process;molecular_function:GO:0016705//oxidoreductase activity, acting on paired donors, with incorporation or reduction of molecular oxygen;GO:0020037//heme binding;GO:0005506//iron ion binding;GO:0004497//monooxygenase activity;
CL12151.Contig2_All	gi|802751610|ref|XP_012088057.1|/0/PREDICTED: cytochrome P450 85A [Jatropha curcas]	gi|802751609|ref|XM_012232667.1|/0/PREDICTED: Jatropha curcas cytochrome P450 85A (LOC105646746), mRNA	sp|Q69F95|C85A_PHAVU/0.0/Cytochrome P450 85A OS=Phaseolus vulgaris GN=BA13 PE=3 SV=2	jcu:105646746/0.0/cytochrome P450 85A; K12640 brassinosteroid-6-oxidase 2 [EC:1.14.-.-]	At5g38970/0.0/[QI] KOG0157 Cytochrome P450 CYP4/CYP19/CYP26 subfamilies	PR00385/1.06E-5/P450 superfamily signature	biological_process:GO:0055114//oxidation-reduction process;cellular_component:GO:0016021//integral component of membrane;molecular_function:GO:0016705//oxidoreductase activity, acting on paired donors, with incorporation or reduction of molecular oxygen;GO:0020037//heme binding;GO:0005506//iron ion binding;GO:0004497//monooxygenase activity;
CL12176.Contig1_All	gi|743891151|ref|XP_011039260.1|/4.25188505224687e-153/PREDICTED: cytochrome P450 CYP82D47-like [Populus euphratica]	NA	sp|Q9SZ46|C82C4_ARATH/2e-114/Cytochrome P450 82C4 OS=Arabidopsis thaliana GN=CYP82C4 PE=2 SV=1	vvi:109122869/5e-148/cytochrome P450 CYP82D47-like; K00512 steroid 17alpha-monooxygenase / 17alpha-hydroxyprogesterone deacetylase [EC:1.14.14.19 1.14.14.32]	At4g31940/5e-114/[Q] KOG0156 Cytochrome P450 CYP2 subfamily	PR00385/3.9E-8/P450 superfamily signature	molecular_function:GO:0005488//binding;GO:0016491//oxidoreductase activity;
CL12176.Contig2_All	gi|823192334|ref|XP_012491722.1|/2.53824251332756e-90/PREDICTED: cytochrome P450 CYP82D47-like [Gossypium raimondii] &gt;gi|763776470|gb|KJB43593.1| hypothetical protein B456_007G208700 [Gossypium raimondii]	NA	sp|Q9SZ46|C82C4_ARATH/1e-64/Cytochrome P450 82C4 OS=Arabidopsis thaliana GN=CYP82C4 PE=2 SV=1	vvi:109122869/7e-87/cytochrome P450 CYP82D47-like; K00512 steroid 17alpha-monooxygenase / 17alpha-hydroxyprogesterone deacetylase [EC:1.14.14.19 1.14.14.32]	At4g31970/3e-64/[Q] KOG0156 Cytochrome P450 CYP2 subfamily	PR00463/4.68E-8/E-class P450 group I signature	molecular_function:GO:0005488//binding;GO:0016491//oxidoreductase activity;
CL12235.Contig2_All	gi|703136156|ref|XP_010106079.1|/2.3658522198782e-158/Cytochrome P450 82A3 [Morus notabilis] &gt;gi|587919895|gb|EXC07349.1| Cytochrome P450 82A3 [Morus notabilis]	gi|955386816|ref|XM_003554811.3|/3.27466299220361e-24/PREDICTED: Glycine max cytochrome P450 82A4-like (LOC100805047), mRNA	sp|O49858|C82A3_SOYBN/8e-137/Cytochrome P450 82A3 OS=Glycine max GN=CYP82A3 PE=2 SV=1	cit:102624569/7e-152/cytochrome P450 CYP82D47-like; K00517	At4g31940/5e-136/[Q] KOG0156 Cytochrome P450 CYP2 subfamily	PS00086/-/Cytochrome P450 cysteine heme-iron ligand signature.	cellular_component:GO:0016020//membrane;molecular_function:GO:0046872//metal ion binding;GO:0016491//oxidoreductase activity;
CL12355.Contig1_All	gi|590605676|ref|XP_007020549.1|/6.02361651095229e-162/Cytochrome P450 [Theobroma cacao] &gt;gi|508720177|gb|EOY12074.1| Cytochrome P450 [Theobroma cacao]	gi|645306144|ref|XM_008247784.1|/7.07386137032309e-69/PREDICTED: Prunus mume cytochrome P450 71D11-like (LOC103344162), mRNA	sp|O48923|C71DA_SOYBN/7e-147/Cytochrome P450 71D10 OS=Glycine max GN=CYP71D10 PE=2 SV=1	gra:105766268/2e-150/cytochrome P450 71D10-like; K00512 steroid 17alpha-monooxygenase / 17alpha-hydroxyprogesterone deacetylase [EC:1.14.14.19 1.14.14.32]	At3g26210/1e-107/[Q] KOG0156 Cytochrome P450 CYP2 subfamily	PTHR24298:SF178/3.2E-282/--	cellular_component:GO:0016020//membrane;molecular_function:GO:0046872//metal ion binding;GO:0016491//oxidoreductase activity;
CL12355.Contig2_All	gi|645241567|ref|XP_008227138.1|/3.93511070525111e-31/PREDICTED: LOW QUALITY PROTEIN: cytochrome P450 71D9-like [Prunus mume]	gi|1000937301|ref|XM_002534395.2|/4.73057407202033e-38/PREDICTED: Ricinus communis premnaspirodiene oxygenase (LOC8259326), mRNA	sp|O48923|C71DA_SOYBN/4e-28/Cytochrome P450 71D10 OS=Glycine max GN=CYP71D10 PE=2 SV=1	cit:102615599/5e-29/cytochrome P450 71D11-like; K00512 steroid 17alpha-monooxygenase / 17alpha-hydroxyprogesterone deacetylase [EC:1.14.14.19 1.14.14.32]	At2g02580/8e-23/[Q] KOG0156 Cytochrome P450 CYP2 subfamily	PTHR24298:SF178/4.8E-52/--	biological_process:GO:0055114//oxidation-reduction process;molecular_function:GO:0016705//oxidoreductase activity, acting on paired donors, with incorporation or reduction of molecular oxygen;GO:0020037//heme binding;GO:0005506//iron ion binding;GO:0004497//monooxygenase activity;
CL12355.Contig4_All	gi|590605676|ref|XP_007020549.1|/1.08421816219508e-152/Cytochrome P450 [Theobroma cacao] &gt;gi|508720177|gb|EOY12074.1| Cytochrome P450 [Theobroma cacao]	gi|645306144|ref|XM_008247784.1|/2.91275421337051e-65/PREDICTED: Prunus mume cytochrome P450 71D11-like (LOC103344162), mRNA	sp|O81971|C71D9_SOYBN/1e-136/Cytochrome P450 71D9 OS=Glycine max GN=CYP71D9 PE=2 SV=1	gra:105766268/2e-138/cytochrome P450 71D10-like; K00512 steroid 17alpha-monooxygenase / 17alpha-hydroxyprogesterone deacetylase [EC:1.14.14.19 1.14.14.32]	At3g26300/3e-99/[Q] KOG0156 Cytochrome P450 CYP2 subfamily	PR00385/3.3E-10/P450 superfamily signature	cellular_component:GO:0016020//membrane;molecular_function:GO:0046872//metal ion binding;GO:0016491//oxidoreductase activity;
CL12402.Contig1_All	gi|694440890|ref|XP_009347232.1|/3.36286483025956e-173/PREDICTED: cytochrome P450 71D11-like [Pyrus x bretschneideri]	gi|802588689|ref|XM_012215634.1|/1.51406012793204e-65/PREDICTED: Jatropha curcas premnaspirodiene oxygenase-like (LOC105633099), mRNA	sp|A6YIH8|C7D55_HYOMU/7e-152/Premnaspirodiene oxygenase OS=Hyoscyamus muticus GN=CYP71D55 PE=1 SV=1	adu:107471941/4e-161/cytochrome P450 71D9-like; K00512 steroid 17alpha-monooxygenase / 17alpha-hydroxyprogesterone deacetylase [EC:1.14.14.19 1.14.14.32]	At1g13080/1e-110/[Q] KOG0156 Cytochrome P450 CYP2 subfamily	PF00067/3.4E-105/Cytochrome P450	biological_process:GO:0055114//oxidation-reduction process;cellular_component:GO:0016021//integral component of membrane;molecular_function:GO:0016705//oxidoreductase activity, acting on paired donors, with incorporation or reduction of molecular oxygen;GO:0020037//heme binding;GO:0005506//iron ion binding;GO:0004497//monooxygenase activity;
CL12402.Contig2_All	gi|702386034|ref|XP_010064672.1|/8.01058954102057e-32/PREDICTED: cytochrome P450 71D11-like [Eucalyptus grandis]	gi|802607513|ref|XM_012218456.1|/2.54842287566727e-11/PREDICTED: Jatropha curcas cytochrome P450 83B1-like (LOC105635375), mRNA	sp|P98183|C71DC_CATRO/7e-31/Tabersonine 16-hydroxylase (Fragment) OS=Catharanthus roseus GN=CYP71D12 PE=1 SV=1	gra:105766268/2e-31/cytochrome P450 71D10-like; K00512 steroid 17alpha-monooxygenase / 17alpha-hydroxyprogesterone deacetylase [EC:1.14.14.19 1.14.14.32]	At3g26270/6e-22/[Q] KOG0156 Cytochrome P450 CYP2 subfamily	PTHR24298/1.7E-53/--	biological_process:GO:0055114//oxidation-reduction process;cellular_component:GO:0016021//integral component of membrane;molecular_function:GO:0016705//oxidoreductase activity, acting on paired donors, with incorporation or reduction of molecular oxygen;GO:0020037//heme binding;GO:0005506//iron ion binding;GO:0004497//monooxygenase activity;
CL12469.Contig1_All	gi|802547342|ref|XP_012089730.1|/0/PREDICTED: uncharacterized protein LOC105648065 [Jatropha curcas] &gt;gi|802547344|ref|XP_012089739.1| PREDICTED: uncharacterized protein LOC105648065 [Jatropha curcas] &gt;gi|802547346|ref|XP_012089747.1| PREDICTED: uncharacterized protein LOC105648065 [Jatropha curcas] &gt;gi|643739192|gb|KDP45006.1| hypothetical protein JCGZ_01506 [Jatropha curcas]	gi|985468881|ref|XM_006492131.2|/8.57296898723866e-136/PREDICTED: Citrus sinensis uncharacterized LOC102611744 (LOC102611744), mRNA	sp|A5YVF1|SGS3_SOLLC/9e-07/Protein SUPPRESSOR OF GENE SILENCING 3 OS=Solanum lycopersicum GN=SGS3 PE=1 SV=1	NA	At3g22430/1e-31/[RK] LSE0478 A Predicted transcription factor	PF03468/1.8E-20/XS domain	NA
CL12469.Contig2_All	gi|802547342|ref|XP_012089730.1|/0/PREDICTED: uncharacterized protein LOC105648065 [Jatropha curcas] &gt;gi|802547344|ref|XP_012089739.1| PREDICTED: uncharacterized protein LOC105648065 [Jatropha curcas] &gt;gi|802547346|ref|XP_012089747.1| PREDICTED: uncharacterized protein LOC105648065 [Jatropha curcas] &gt;gi|643739192|gb|KDP45006.1| hypothetical protein JCGZ_01506 [Jatropha curcas]	gi|985468881|ref|XM_006492131.2|/8.14399484255914e-136/PREDICTED: Citrus sinensis uncharacterized LOC102611744 (LOC102611744), mRNA	sp|A5YVF1|SGS3_SOLLC/8e-07/Protein SUPPRESSOR OF GENE SILENCING 3 OS=Solanum lycopersicum GN=SGS3 PE=1 SV=1	NA	At3g22430/1e-31/[RK] LSE0478 A Predicted transcription factor	PF03468/1.8E-20/XS domain	NA
CL12469.Contig3_All	gi|802547342|ref|XP_012089730.1|/3.43336484228659e-86/PREDICTED: uncharacterized protein LOC105648065 [Jatropha curcas] &gt;gi|802547344|ref|XP_012089739.1| PREDICTED: uncharacterized protein LOC105648065 [Jatropha curcas] &gt;gi|802547346|ref|XP_012089747.1| PREDICTED: uncharacterized protein LOC105648065 [Jatropha curcas] &gt;gi|643739192|gb|KDP45006.1| hypothetical protein JCGZ_01506 [Jatropha…	gi|388490651|gb|BT133597.1|/8.7387379567952e-42/Lotus japonicus clone JCVI-FLLj-6G17 unknown mRNA	sp|A5YVF1|SGS3_SOLLC/8e-06/Protein SUPPRESSOR OF GENE SILENCING 3 OS=Solanum lycopersicum GN=SGS3 PE=1 SV=1	NA	At3g22430/9e-25/[RK] LSE0478 A Predicted transcription factor	PF03468/7.1E-20/XS domain	biological_process:GO:0090502//RNA phosphodiester bond hydrolysis, endonucleolytic;GO:0031047//gene silencing by RNA;cellular_component:GO:0005655//nucleolar ribonuclease P complex;molecular_function:GO:0004526//ribonuclease P activity;
CL12469.Contig4_All	gi|802547342|ref|XP_012089730.1|/0/PREDICTED: uncharacterized protein LOC105648065 [Jatropha curcas] &gt;gi|802547344|ref|XP_012089739.1| PREDICTED: uncharacterized protein LOC105648065 [Jatropha curcas] &gt;gi|802547346|ref|XP_012089747.1| PREDICTED: uncharacterized protein LOC105648065 [Jatropha curcas] &gt;gi|643739192|gb|KDP45006.1| hypothetical protein JCGZ_01506 [Jatropha curcas]	gi|955393026|ref|XM_003555412.3|/5.5502408372264e-83/PREDICTED: Glycine max uncharacterized LOC100787224 (LOC100787224), mRNA	NA	NA	At3g22430/5e-32/[RK] LSE0478 A Predicted transcription factor	PTHR21596/2.8E-148/--	NA
CL12469.Contig5_All	gi|802547342|ref|XP_012089730.1|/1.59471636668027e-152/PREDICTED: uncharacterized protein LOC105648065 [Jatropha curcas] &gt;gi|802547344|ref|XP_012089739.1| PREDICTED: uncharacterized protein LOC105648065 [Jatropha curcas] &gt;gi|802547346|ref|XP_012089747.1| PREDICTED: uncharacterized protein LOC105648065 [Jatropha curcas] &gt;gi|643739192|gb|KDP45006.1| hypothetical protein JCGZ_01506 [Jatroph…	gi|109134367|gb|AC184063.2|/3.45245271699384e-29/Populus trichocarpa clone Pop1-108K13, complete sequence	NA	NA	NA	PTHR21596:SF14/5.3E-16/--	NA
CL12469.Contig6_All	gi|802547342|ref|XP_012089730.1|/0/PREDICTED: uncharacterized protein LOC105648065 [Jatropha curcas] &gt;gi|802547344|ref|XP_012089739.1| PREDICTED: uncharacterized protein LOC105648065 [Jatropha curcas] &gt;gi|802547346|ref|XP_012089747.1| PREDICTED: uncharacterized protein LOC105648065 [Jatropha curcas] &gt;gi|643739192|gb|KDP45006.1| hypothetical protein JCGZ_01506 [Jatropha curcas]	gi|955393026|ref|XM_003555412.3|/5.20955526617441e-83/PREDICTED: Glycine max uncharacterized LOC100787224 (LOC100787224), mRNA	sp|A5YVF1|SGS3_SOLLC/9e-06/Protein SUPPRESSOR OF GENE SILENCING 3 OS=Solanum lycopersicum GN=SGS3 PE=1 SV=1	NA	At3g22430/4e-32/[RK] LSE0478 A Predicted transcription factor	PTHR21596/2.8E-148/--	NA
Unigene478_All	gi|590651876|ref|XP_007033006.1|/4.46575485903607e-81/Cytochrome P450, family 81, subfamily D, polypeptide 8, putative [Theobroma cacao] &gt;gi|508712035|gb|EOY03932.1| Cytochrome P450, family 81, subfamily D, polypeptide 8, putative [Theobroma cacao]	NA	sp|Q9FG65|C81D1_ARATH/2e-70/Cytochrome P450 81D1 OS=Arabidopsis thaliana GN=CYP81D1 PE=2 SV=1	tcc:TCM_019148/2e-80/Cytochrome P450, family 81, subfamily D, polypeptide 8; K00517	At4g37370/1e-70/[Q] KOG0156 Cytochrome P450 CYP2 subfamily	PR00463/7.7E-24/E-class P450 group I signature	biological_process:GO:0055114//oxidation-reduction process;cellular_component:GO:0016021//integral component of membrane;molecular_function:GO:0016705//oxidoreductase activity, acting on paired donors, with incorporation or reduction of molecular oxygen;GO:0020037//heme binding;GO:0005506//iron ion binding;GO:0004497//monooxygenase activity;
Unigene691_All	gi|823146554|ref|XP_012473176.1|/5.20427113179256e-44/PREDICTED: NADPH--cytochrome P450 reductase 2-like [Gossypium raimondii]	gi|558064788|gb|KF486915.1|/2.13913582292372e-32/Panax ginseng CYP450 reductase mRNA, complete cds	sp|Q9SUM3|NCPR2_ARATH/5e-35/NADPH--cytochrome P450 reductase 2 OS=Arabidopsis thaliana GN=ATR2 PE=1 SV=1	gra:105790233/9e-45/NADPH--cytochrome P450 reductase 2-like; K00327 NADPH-ferrihemoprotein reductase [EC:1.6.2.4]	At4g30210/1e-34/[C] KOG1158 NADP/FAD dependent oxidoreductase	PTHR19384/1.6E-49/--	biological_process:GO:0055114//oxidation-reduction process;cellular_component:GO:0016021//integral component of membrane;GO:0005789//endoplasmic reticulum membrane;molecular_function:GO:0003958//NADPH-hemoprotein reductase activity;GO:0010181//FMN binding;
Unigene725_All	gi|802724280|ref|XP_012085673.1|/0/PREDICTED: cytochrome P450 78A5-like [Jatropha curcas]	gi|743916337|ref|XM_011003839.1|/0/PREDICTED: Populus euphratica cytochrome P450 78A4-like (LOC105109219), mRNA	sp|Q9LMX7|C78A5_ARATH/2e-132/Cytochrome P450 78A5 OS=Arabidopsis thaliana GN=CYP78A5 PE=2 SV=1	pda:103715852/3e-176/cytochrome P450 78A4-like; K07409 cytochrome P450 family 1 subfamily A polypeptide 2 [EC:1.14.14.1]	At1g74110/1e-134/[Q] KOG0156 Cytochrome P450 CYP2 subfamily	PF00067/3.5E-83/Cytochrome P450	biological_process:GO:0044550//secondary metabolite biosynthetic process;GO:0055114//oxidation-reduction process;cellular_component:GO:0016021//integral component of membrane;molecular_function:GO:0016709//oxidoreductase activity, acting on paired donors, with incorporation or reduction of molecular oxygen, NAD(P)H as one donor, and incorporation of one atom of oxygen;GO:0020037//heme binding;GO:…
Unigene922_All	gi|590605676|ref|XP_007020549.1|/6.94301588236044e-159/Cytochrome P450 [Theobroma cacao] &gt;gi|508720177|gb|EOY12074.1| Cytochrome P450 [Theobroma cacao]	gi|955333661|ref|XM_003530744.3|/2.18024054949618e-14/PREDICTED: Glycine max cytochrome P450 71D9-like (LOC100778572), mRNA	sp|O81971|C71D9_SOYBN/6e-128/Cytochrome P450 71D9 OS=Glycine max GN=CYP71D9 PE=2 SV=1	adu:107471941/1e-129/cytochrome P450 71D9-like; K00512 steroid 17alpha-monooxygenase / 17alpha-hydroxyprogesterone deacetylase [EC:1.14.14.19 1.14.14.32]	At5g25180/1e-91/[Q] KOG0156 Cytochrome P450 CYP2 subfamily	PR00385/1.1E-10/P450 superfamily signature	biological_process:GO:0055114//oxidation-reduction process;cellular_component:GO:0016021//integral component of membrane;molecular_function:GO:0016709//oxidoreductase activity, acting on paired donors, with incorporation or reduction of molecular oxygen, NAD(P)H as one donor, and incorporation of one atom of oxygen;GO:0020037//heme binding;GO:0005506//iron ion binding;
Unigene933_All	gi|566215776|ref|XP_006372189.1|/4.96681485873182e-71/cytochrome P450 71B10 family protein [Populus trichocarpa] &gt;gi|550318714|gb|ERP49986.1| cytochrome P450 71B10 family protein [Populus trichocarpa]	gi|566215775|ref|XM_006372127.1|/7.17987947235369e-75/Populus trichocarpa cytochrome P450 71B10 family protein (POPTR_0018s14060g) mRNA, complete cds	sp|Q9LVD3|PP434_ARATH/7e-54/Pentatricopeptide repeat-containing protein At5g57250, mitochondrial OS=Arabidopsis thaliana GN=At5g57250 PE=2 SV=2	pop:POPTR_0018s14060g/1e-71/cytochrome P450 71B10 family protein; K17964 leucine-rich PPR motif-containing protein, mitochondrial	At5g57250/2e-53/[R] KOG4197 FOG: PPR repeat	PF01535/0.29/PPR repeat	NA
Unigene1693_All	gi|802600902|ref|XP_012073042.1|/3.94947528963761e-54/PREDICTED: cytochrome P450 93A2 isoform X1 [Jatropha curcas] &gt;gi|643729534|gb|KDP37366.1| hypothetical protein JCGZ_06820 [Jatropha curcas]	NA	sp|Q9FI39|THAD_ARATH/5e-09/Cytochrome P450 705A5 OS=Arabidopsis thaliana GN=CYP705A5 PE=2 SV=1	gra:105799531/8e-26/3,9-dihydroxypterocarpan 6A-monooxygenase; K00512 steroid 17alpha-monooxygenase / 17alpha-hydroxyprogesterone deacetylase [EC:1.14.14.19 1.14.14.32]	At2g42250/3e-39/[Q] KOG0156 Cytochrome P450 CYP2 subfamily	NA	biological_process:GO:0044550//secondary metabolite biosynthetic process;GO:0055114//oxidation-reduction process;cellular_component:GO:0016021//integral component of membrane;molecular_function:GO:0020037//heme binding;GO:0033771//licodione synthase activity;GO:0005506//iron ion binding;
Unigene1707_All	gi|694319413|ref|XP_009346975.1|/3.59231990704574e-167/PREDICTED: cytochrome P450 CYP736A12-like [Pyrus x bretschneideri]	NA	sp|H2DH18|C7A12_PANGI/5e-148/Cytochrome P450 CYP736A12 OS=Panax ginseng PE=2 SV=1	jcu:105650656/2e-164/cytochrome P450 CYP736A12-like; K20562 biphenyl-4-hydroxylase	At5g57260/7e-99/[Q] KOG0156 Cytochrome P450 CYP2 subfamily	PS00086/-/Cytochrome P450 cysteine heme-iron ligand signature.	NA
Unigene2204_All	gi|703094290|ref|XP_010095208.1|/1.32958402915776e-125/Cytochrome P450 [Morus notabilis] &gt;gi|587869351|gb|EXB58669.1| Cytochrome P450 [Morus notabilis]	gi|692313986|dbj|AB706294.1|/2.60236644586511e-120/Olea europaea CYP716A48 mRNA for cytochrome P450 monooxygenase CYP716A48, complete cds	sp|I7C6E8|C7A52_PANGI/7e-114/Beta-amyrin 28-oxidase OS=Panax ginseng PE=2 SV=1	tcc:TCM_039935/8e-126/Cytochrome P450; K20667 beta-amyrin 28-monooxygenase [EC:1.14.13.201]	At5g36110/1e-100/[QI] KOG0157 Cytochrome P450 CYP4/CYP19/CYP26 subfamilies	PTHR24286/1.4E-188/--	biological_process:GO:0010268//brassinosteroid homeostasis;GO:0016132//brassinosteroid biosynthetic process;GO:0055114//oxidation-reduction process;GO:0007275//multicellular organism development;GO:0016125//sterol metabolic process;cellular_component:GO:0016021//integral component of membrane;molecular_function:GO:0020037//heme binding;GO:0005506//iron ion binding;GO:0016705//oxidoreductase activ…
Unigene2266_All	gi|255537051|ref|XP_002509592.1|/0/PREDICTED: geraniol 8-hydroxylase [Ricinus communis] &gt;gi|223549491|gb|EEF50979.1| cytochrome P450, putative [Ricinus communis]	gi|731440490|ref|XM_002263824.3|/1.22421981186175e-171/PREDICTED: Vitis vinifera flavonoid 3&apos;-monooxygenase-like (LOC100253887), mRNA	sp|Q9SBQ9|F3PH_PETHY/2e-87/Flavonoid 3'-monooxygenase OS=Petunia hybrida GN=CYP75B2 PE=2 SV=1	vvi:109124179/1e-141/7-ethoxycoumarin O-deethylase-like; K00512 steroid 17alpha-monooxygenase / 17alpha-hydroxyprogesterone deacetylase [EC:1.14.14.19 1.14.14.32]	At4g12310/2e-158/[Q] KOG0156 Cytochrome P450 CYP2 subfamily	PTHR24298/0.0/--	biological_process:GO:0044550//secondary metabolite biosynthetic process;GO:0055114//oxidation-reduction process;cellular_component:GO:0016021//integral component of membrane;molecular_function:GO:0020037//heme binding;GO:0005506//iron ion binding;GO:0033772//flavonoid 3',5'-hydroxylase activity;
Unigene2878_All	gi|255557719|ref|XP_002519889.1|/7.55781795810047e-27/PREDICTED: cytochrome P450 89A2 [Ricinus communis] &gt;gi|223540935|gb|EEF42493.1| cytochrome P450, putative [Ricinus communis]	NA	sp|Q9SRQ1|C89A9_ARATH/4e-17/Cytochrome P450 89A9 OS=Arabidopsis thaliana GN=CYP89A9 PE=2 SV=1	aip:107639944/5e-26/cytochrome P450 89A2-like; K07408 cytochrome P450 family 1 subfamily A polypeptide 1 [EC:1.14.14.1]	At3g03470/9e-17/[Q] KOG0156 Cytochrome P450 CYP2 subfamily	PTHR24298/6.3E-29/--	biological_process:GO:0044550//secondary metabolite biosynthetic process;GO:0055114//oxidation-reduction process;cellular_component:GO:0016020//membrane;molecular_function:GO:0016709//oxidoreductase activity, acting on paired donors, with incorporation or reduction of molecular oxygen, NAD(P)H as one donor, and incorporation of one atom of oxygen;GO:0020037//heme binding;GO:0070330//aromatase act…
Unigene3791_All	gi|802547371|ref|XP_012089879.1|/6.89337877597157e-68/PREDICTED: adrenodoxin-like protein 2, mitochondrial [Jatropha curcas] &gt;gi|643739203|gb|KDP45017.1| hypothetical protein JCGZ_01517 [Jatropha curcas]	gi|645270430|ref|XM_008242232.1|/3.52208191419457e-70/PREDICTED: Prunus mume adrenodoxin homolog (LOC103338961), mRNA	NA	atr:18442267/6e-09/RNA exonuclease 4; K18327 RNA exonuclease 4 [EC:3.1.-.-]	At4g21090/4e-56/[C] KOG3309 Ferredoxin	PTHR23426:SF31/7.8E-19/--	molecular_function:GO:0009055//electron carrier activity;GO:0046872//metal ion binding;GO:0051537//2 iron, 2 sulfur cluster binding;
Unigene3912_All	gi|743891151|ref|XP_011039260.1|/1.41181723652041e-107/PREDICTED: cytochrome P450 CYP82D47-like [Populus euphratica]	NA	sp|O49394|C82C2_ARATH/8e-77/Cytochrome P450 82C2 OS=Arabidopsis thaliana GN=CYP82C2 PE=2 SV=2	vvi:109122869/3e-105/cytochrome P450 CYP82D47-like; K00512 steroid 17alpha-monooxygenase / 17alpha-hydroxyprogesterone deacetylase [EC:1.14.14.19 1.14.14.32]	At4g31970/2e-76/[Q] KOG0156 Cytochrome P450 CYP2 subfamily	PTHR24298:SF172/5.7E-44/--	cellular_component:GO:0016020//membrane;molecular_function:GO:0016705//oxidoreductase activity, acting on paired donors, with incorporation or reduction of molecular oxygen;GO:0046872//metal ion binding;GO:0004497//monooxygenase activity;
Unigene4314_All	gi|590713575|ref|XP_007049681.1|/0/Cytochrome P450 [Theobroma cacao] &gt;gi|508701942|gb|EOX93838.1| Cytochrome P450 [Theobroma cacao]	NA	sp|Q9LSF8|C82G1_ARATH/4e-145/Cytochrome P450 82G1 OS=Arabidopsis thaliana GN=CYP82G1 PE=1 SV=1	tcc:TCM_002784/0.0/Cytochrome P450; K17961 cytochrome P450 family 82 subfamily G polypeptide 1 [EC:1.14.-.-]	At3g25180/1e-144/[Q] KOG0156 Cytochrome P450 CYP2 subfamily	PR00463/1.7E-39/E-class P450 group I signature	biological_process:GO:0046246//terpene biosynthetic process;GO:0055114//oxidation-reduction process;cellular_component:GO:0016021//integral component of membrane;molecular_function:GO:0020037//heme binding;GO:0097007//4,8,12-trimethyltrideca-1,3,7,11-tetraene synthase activity;GO:0005506//iron ion binding;GO:0016711//flavonoid 3'-monooxygenase activity;GO:0097008//(3E)-4,8-dimethyl-1,3,7-nonatrie…
Unigene4664_All	gi|470122324|ref|XP_004297193.1|/1.09082397632336e-79/PREDICTED: cytochrome P450 CYP749A22-like [Fragaria vesca subsp. vesca]	NA	sp|H2DH17|C7A22_PANGI/3e-77/Cytochrome P450 CYP749A22 OS=Panax ginseng PE=2 SV=1	fve:101297235/2e-80/cytochrome P450 CYP749A22-like; K15639 PHYB activation tagged suppressor 1 [EC:1.14.-.-]	At3g14620/8e-59/[QI] KOG0157 Cytochrome P450 CYP4/CYP19/CYP26 subfamilies	PTHR24282:SF20/1.9E-134/--	biological_process:GO:0055114//oxidation-reduction process;cellular_component:GO:0016021//integral component of membrane;molecular_function:GO:0016705//oxidoreductase activity, acting on paired donors, with incorporation or reduction of molecular oxygen;GO:0020037//heme binding;GO:0005506//iron ion binding;GO:0004497//monooxygenase activity;
Unigene5368_All	gi|590678360|ref|XP_007040281.1|/0/Cytochrome P450, family 86, subfamily A, polypeptide 8 [Theobroma cacao] &gt;gi|508777526|gb|EOY24782.1| Cytochrome P450, family 86, subfamily A, polypeptide 8 [Theobroma cacao]	gi|566162376|ref|XM_002304466.2|/0/Populus trichocarpa cytochrome P450 family protein (POPTR_0003s12920g) mRNA, complete cds	sp|Q9CAD6|C86A7_ARATH/0.0/Cytochrome P450 86A7 OS=Arabidopsis thaliana GN=CYP86A7 PE=2 SV=1	tcc:TCM_016281/0.0/Cytochrome P450, family 86, subfamily A, polypeptide 8; K15398 fatty acid omega-hydroxylase [EC:1.14.-.-]	At1g63710/0.0/[QI] KOG0157 Cytochrome P450 CYP4/CYP19/CYP26 subfamilies	PR00385/4.7E-11/P450 superfamily signature	biological_process:GO:0055114//oxidation-reduction process;cellular_component:GO:0016021//integral component of membrane;molecular_function:GO:0020037//heme binding;GO:0070330//aromatase activity;GO:0005506//iron ion binding;
Unigene5842_All	gi|703071396|ref|XP_010089020.1|/2.94963245167287e-15/Cytochrome P450 82A3 [Morus notabilis] &gt;gi|587846794|gb|EXB37247.1| Cytochrome P450 82A3 [Morus notabilis]	NA	sp|O49858|C82A3_SOYBN/1e-09/Cytochrome P450 82A3 OS=Glycine max GN=CYP82A3 PE=2 SV=1	mtr:MTR_4g088425/2e-13/cytochrome P450 family protein; K14985 26-hydroxylase [EC:1.14.-.-]	At2g25160/3e-08/[Q] KOG0156 Cytochrome P450 CYP2 subfamily	PTHR24298/3.4E-20/--	molecular_function:GO:0005488//binding;GO:0016491//oxidoreductase activity;
Unigene5945_All	gi|590582484|ref|XP_007014637.1|/9.85216510951599e-77/Cytochrome P450 [Theobroma cacao] &gt;gi|508785000|gb|EOY32256.1| Cytochrome P450 [Theobroma cacao]	gi|985462917|ref|XM_015533327.1|/1.25905779207298e-17/PREDICTED: Citrus sinensis beta-amyrin 28-oxidase-like (LOC102625960), mRNA	sp|I7C6E8|C7A52_PANGI/7e-64/Beta-amyrin 28-oxidase OS=Panax ginseng PE=2 SV=1	tcc:TCM_039935/2e-77/Cytochrome P450; K20667 beta-amyrin 28-monooxygenase [EC:1.14.13.201]	At5g36110/1e-60/[QI] KOG0157 Cytochrome P450 CYP4/CYP19/CYP26 subfamilies	PTHR24286:SF66/8.5E-99/--	biological_process:GO:0055114//oxidation-reduction process;cellular_component:GO:0016021//integral component of membrane;molecular_function:GO:0020037//heme binding;GO:0050598//taxane 13-alpha-hydroxylase activity;GO:0005506//iron ion binding;
Unigene6874_All	gi|590670112|ref|XP_007037964.1|/0/Cytochrome P450 94A2 [Theobroma cacao] &gt;gi|508775209|gb|EOY22465.1| Cytochrome P450 94A2 [Theobroma cacao]	gi|595851744|ref|XM_007210114.1|/6.05646777212019e-105/Prunus persica hypothetical protein (PRUPE_ppa017252mg) mRNA, partial cds	sp|Q9SMP5|C94B3_ARATH/1e-169/Cytochrome P450 94B3 OS=Arabidopsis thaliana GN=CYP94B3 PE=2 SV=1	tcc:TCM_014626/0.0/Cytochrome P450 94A2; K20665 jasmonoyl-isoleucine 12-hydroxylase [EC:1.14.-.-]	At3g48520/3e-169/[QI] KOG0157 Cytochrome P450 CYP4/CYP19/CYP26 subfamilies	PF00067/5.7E-73/Cytochrome P450	biological_process:GO:0055114//oxidation-reduction process;molecular_function:GO:0016705//oxidoreductase activity, acting on paired donors, with incorporation or reduction of molecular oxygen;GO:0020037//heme binding;GO:0005506//iron ion binding;GO:0004497//monooxygenase activity;
Unigene6883_All	gi|743903642|ref|XP_011045174.1|/7.34963805595362e-161/PREDICTED: cytochrome P450 CYP82D47-like isoform X2 [Populus euphratica]	NA	sp|Q9SZ46|C82C4_ARATH/1e-125/Cytochrome P450 82C4 OS=Arabidopsis thaliana GN=CYP82C4 PE=2 SV=1	jcu:105644353/6e-159/cytochrome P450 CYP82D47-like; K00512 steroid 17alpha-monooxygenase / 17alpha-hydroxyprogesterone deacetylase [EC:1.14.14.19 1.14.14.32]	At4g31940/4e-125/[Q] KOG0156 Cytochrome P450 CYP2 subfamily	PF00067/2.8E-94/Cytochrome P450	biological_process:GO:0044550//secondary metabolite biosynthetic process;cellular_component:GO:0016020//membrane;molecular_function:GO:0016709//oxidoreductase activity, acting on paired donors, with incorporation or reduction of molecular oxygen, NAD(P)H as one donor, and incorporation of one atom of oxygen;GO:0046872//metal ion binding;
Unigene7134_All	gi|645306145|ref|XP_008246006.1|/0/PREDICTED: cytochrome P450 71D11-like [Prunus mume]	gi|568842363|ref|XM_006475056.1|/1.94357531790221e-30/PREDICTED: Citrus sinensis cytochrome P450 71D9-like (LOC102621109), mRNA	sp|A6YIH8|C7D55_HYOMU/9e-157/Premnaspirodiene oxygenase OS=Hyoscyamus muticus GN=CYP71D55 PE=1 SV=1	gra:105766268/6e-164/cytochrome P450 71D10-like; K00512 steroid 17alpha-monooxygenase / 17alpha-hydroxyprogesterone deacetylase [EC:1.14.14.19 1.14.14.32]	At1g13110/2e-110/[Q] KOG0156 Cytochrome P450 CYP2 subfamily	PS00086/-/Cytochrome P450 cysteine heme-iron ligand signature.	cellular_component:GO:0016020//membrane;molecular_function:GO:0046872//metal ion binding;GO:0016491//oxidoreductase activity;
Unigene7157_All	gi|75293566|sp|Q6XQ14.1|C71E7_MANES/0/RecName: Full=2-methylbutanal oxime monooxygenase; AltName: Full=Cytochrome P450 71E7 &gt;gi|37788136|gb|AAP57704.1| cytochrome P450 protein CYP71E [Manihot esculenta]	NA	sp|Q6XQ14|C71E7_MANES/0.0/2-methylbutanal oxime monooxygenase OS=Manihot esculenta GN=CYP71E7 PE=1 SV=1	sita:101785891/2e-141/4-hydroxyphenylacetaldehyde oxime monooxygenase-like; K13029 4-hydroxyphenylacetaldehyde oxime monooxygenase [EC:1.14.14.37]	At3g26300/2e-121/[Q] KOG0156 Cytochrome P450 CYP2 subfamily	PR00385/2.8E-7/P450 superfamily signature	biological_process:GO:0055114//oxidation-reduction process;GO:0098542//defense response to other organism;GO:0044550//secondary metabolite biosynthetic process;cellular_component:GO:0005783//endoplasmic reticulum;GO:0031090//organelle membrane;GO:0016021//integral component of membrane;molecular_function:GO:0016709//oxidoreductase activity, acting on paired donors, with incorporation or reduction…
Unigene7270_All	gi|823264714|ref|XP_012465099.1|/1.36407629446304e-30/PREDICTED: cytochrome P450 89A2-like [Gossypium raimondii] &gt;gi|763813702|gb|KJB80554.1| hypothetical protein B456_013G103400 [Gossypium raimondii]	NA	sp|Q42602|C89A2_ARATH/5e-23/Cytochrome P450 89A2 OS=Arabidopsis thaliana GN=CYP89A2 PE=2 SV=2	pxb:103934918/5e-29/cytochrome P450 89A2-like; K07408 cytochrome P450 family 1 subfamily A polypeptide 1 [EC:1.14.14.1]	At2g12190/2e-25/[Q] KOG0156 Cytochrome P450 CYP2 subfamily	PTHR24298:SF45/6.3E-29/--	molecular_function:GO:0005488//binding;GO:0016491//oxidoreductase activity;
Unigene7582_All	gi|357519287|ref|XP_003629932.1|/1.85347024062353e-14/cytochrome P450 family protein [Medicago truncatula] &gt;gi|355523954|gb|AET04408.1| cytochrome P450 family protein [Medicago truncatula]	gi|743896793|ref|XM_011043367.1|/1.16968412638216e-08/PREDICTED: Populus euphratica cytochrome P450 86B1-like (LOC105137577), mRNA	sp|P48422|C86A1_ARATH/6e-12/Cytochrome P450 86A1 OS=Arabidopsis thaliana GN=CYP86A1 PE=1 SV=2	egu:105032701/3e-17/cytochrome P450 86B1-like; K15402 fatty acid omega-hydroxylase [EC:1.14.-.-]	At5g58860/2e-11/[QI] KOG0157 Cytochrome P450 CYP4/CYP19/CYP26 subfamilies	NA	NA
Unigene7926_All	gi|255578049|ref|XP_002529895.1|/2.01406309330909e-154/PREDICTED: beta-amyrin 28-oxidase [Ricinus communis] &gt;gi|223530622|gb|EEF32498.1| cytochrome P450, putative [Ricinus communis]	gi|1000957575|ref|XM_002522891.2|/3.45103268782255e-17/PREDICTED: Ricinus communis beta-amyrin 28-oxidase (LOC8282886), mRNA	sp|I7C6E8|C7A52_PANGI/3e-114/Beta-amyrin 28-oxidase OS=Panax ginseng PE=2 SV=1	rcu:8283918/4e-155/beta-amyrin 28-oxidase; K20667 beta-amyrin 28-monooxygenase [EC:1.14.13.201]	At5g36110/4e-104/[QI] KOG0157 Cytochrome P450 CYP4/CYP19/CYP26 subfamilies	PF00067/3.9E-54/Cytochrome P450	cellular_component:GO:0016020//membrane;molecular_function:GO:0016705//oxidoreductase activity, acting on paired donors, with incorporation or reduction of molecular oxygen;GO:0046872//metal ion binding;GO:0004497//monooxygenase activity;
Unigene8377_All	gi|802624960|ref|XP_012076364.1|/2.01624452500682e-94/PREDICTED: cytochrome P450 714A1-like [Jatropha curcas] &gt;gi|643724260|gb|KDP33461.1| hypothetical protein JCGZ_07032 [Jatropha curcas]	gi|802624959|ref|XM_012220974.1|/1.03281324858916e-39/PREDICTED: Jatropha curcas cytochrome P450 714A1-like (LOC105637499), mRNA	sp|Q93Z79|C14A1_ARATH/4e-87/Cytochrome P450 714A1 OS=Arabidopsis thaliana GN=CYP714A1 PE=2 SV=1	jcu:105637499/4e-95/cytochrome P450 714A1-like; K20661 cytochrome P450 family 714 subfamily A polypeptide 1	At5g24910/8e-83/[QI] KOG0157 Cytochrome P450 CYP4/CYP19/CYP26 subfamilies	PTHR24282:SF36/8.3E-168/--	biological_process:GO:0055114//oxidation-reduction process;cellular_component:GO:0016021//integral component of membrane;molecular_function:GO:0016705//oxidoreductase activity, acting on paired donors, with incorporation or reduction of molecular oxygen;GO:0020037//heme binding;GO:0005506//iron ion binding;GO:0004497//monooxygenase activity;
Unigene8883_All	gi|802547342|ref|XP_012089730.1|/8.88833700525099e-12/PREDICTED: uncharacterized protein LOC105648065 [Jatropha curcas] &gt;gi|802547344|ref|XP_012089739.1| PREDICTED: uncharacterized protein LOC105648065 [Jatropha curcas] &gt;gi|802547346|ref|XP_012089747.1| PREDICTED: uncharacterized protein LOC105648065 [Jatropha curcas] &gt;gi|643739192|gb|KDP45006.1| hypothetical protein JCGZ_01506 [Jatropha…	gi|388490651|gb|BT133597.1|/1.50563027873402e-14/Lotus japonicus clone JCVI-FLLj-6G17 unknown mRNA	NA	NA	NA	PTHR21596/1.4E-15/--	biological_process:GO:0090502//RNA phosphodiester bond hydrolysis, endonucleolytic;GO:0031047//gene silencing by RNA;cellular_component:GO:0005655//nucleolar ribonuclease P complex;molecular_function:GO:0004526//ribonuclease P activity;
Unigene9132_All	gi|657994290|ref|XP_008389448.1|/4.17036525183366e-17/PREDICTED: cytochrome P450 704B1 [Malus domestica]	NA	sp|Q9C788|C70B1_ARATH/1e-17/Cytochrome P450 704B1 OS=Arabidopsis thaliana GN=CYP704B1 PE=2 SV=1	mdm:103451801/7e-18/cytochrome P450 704B1; K20495 long-chain fatty acid omega-monooxygenase [EC:1.14.13.205]	At1g69500/3e-17/[QI] KOG0157 Cytochrome P450 CYP4/CYP19/CYP26 subfamilies	NA	biological_process:GO:0055114//oxidation-reduction process;GO:0080110//sporopollenin biosynthetic process;molecular_function:GO:0020037//heme binding;GO:0005506//iron ion binding;GO:0018685//alkane 1-monooxygenase activity;
Unigene9142_All	gi|802556774|ref|XP_012065669.1|/1.08739505302947e-35/PREDICTED: cytochrome P450 93A2-like [Jatropha curcas]	gi|694327687|ref|XM_009356424.1|/1.14304797965607e-07/PREDICTED: Pyrus x bretschneideri cytochrome P450 705A5-like (LOC103945840), mRNA	sp|O81973|C93A3_SOYBN/2e-26/Cytochrome P450 93A3 OS=Glycine max GN=CYP93A3 PE=2 SV=1	adu:107492914/6e-29/3,9-dihydroxypterocarpan 6A-monooxygenase-like; K00512 steroid 17alpha-monooxygenase / 17alpha-hydroxyprogesterone deacetylase [EC:1.14.14.19 1.14.14.32]	At3g20090/2e-28/[Q] KOG0156 Cytochrome P450 CYP2 subfamily	PTHR24298:SF59/1.7E-58/--	molecular_function:GO:0005488//binding;GO:0016491//oxidoreductase activity;
Unigene9169_All	gi|802607597|ref|XP_012073892.1|/3.23272923192576e-07/PREDICTED: cytochrome P450 90B1 [Jatropha curcas]	gi|663673441|emb|HG975442.1|/1.33072428780131e-17/Solanum pennellii chromosome ch03, complete genome	sp|O64989|C90B1_ARATH/2e-06/Cytochrome P450 90B1 OS=Arabidopsis thaliana GN=CYP90B1 PE=1 SV=2	jcu:105635421/6e-08/cytochrome P450 90B1; K09587 steroid 22-alpha-hydroxylase [EC:1.14.13.-]	At3g50660/6e-06/[QI] KOG0157 Cytochrome P450 CYP4/CYP19/CYP26 subfamilies	NA	biological_process:GO:0010268//brassinosteroid homeostasis;GO:0016132//brassinosteroid biosynthetic process;GO:0007275//multicellular organism development;GO:0016125//sterol metabolic process;cellular_component:GO:0016020//membrane;GO:0005783//endoplasmic reticulum;molecular_function:GO:0046872//metal ion binding;GO:0004497//monooxygenase activity;
Unigene9697_All	gi|743903642|ref|XP_011045174.1|/0/PREDICTED: cytochrome P450 CYP82D47-like isoform X2 [Populus euphratica]	NA	sp|O49394|C82C2_ARATH/9e-130/Cytochrome P450 82C2 OS=Arabidopsis thaliana GN=CYP82C2 PE=2 SV=2	rcu:8286092/8e-179/cytochrome P450 CYP82D47; K00512 steroid 17alpha-monooxygenase / 17alpha-hydroxyprogesterone deacetylase [EC:1.14.14.19 1.14.14.32]	At4g31970/2e-129/[Q] KOG0156 Cytochrome P450 CYP2 subfamily	PS00086/-/Cytochrome P450 cysteine heme-iron ligand signature.	biological_process:GO:0044550//secondary metabolite biosynthetic process;cellular_component:GO:0016020//membrane;molecular_function:GO:0016709//oxidoreductase activity, acting on paired donors, with incorporation or reduction of molecular oxygen, NAD(P)H as one donor, and incorporation of one atom of oxygen;GO:0046872//metal ion binding;
Unigene10034_All	gi|802795651|ref|XP_012092560.1|/0/PREDICTED: cytochrome P450 710A1-like [Jatropha curcas] &gt;gi|643702016|gb|KDP20456.1| hypothetical protein JCGZ_05301 [Jatropha curcas]	gi|566166386|ref|XM_002305961.2|/3.41000594401598e-67/Populus trichocarpa cytochrome P450 family protein (POPTR_0004s13670g) mRNA, complete cds	sp|O64697|C7101_ARATH/0.0/Cytochrome P450 710A1 OS=Arabidopsis thaliana GN=CYP710A1 PE=1 SV=1	jcu:105650293/0.0/cytochrome P450 710A1-like; K09832 sterol 22-desaturase [EC:1.14.19.41]	At2g34500/0.0/[QI] KOG0157 Cytochrome P450 CYP4/CYP19/CYP26 subfamilies	PF00067/1.7E-50/Cytochrome P450	biological_process:GO:0016126//sterol biosynthetic process;GO:0055114//oxidation-reduction process;cellular_component:GO:0016021//integral component of membrane;molecular_function:GO:0020037//heme binding;GO:0005506//iron ion binding;GO:0004497//monooxygenase activity;GO:0000249//C-22 sterol desaturase activity;
Unigene10063_All	gi|255571712|ref|XP_002526799.1|/8.79549838193292e-132/PREDICTED: beta-amyrin 28-oxidase [Ricinus communis] &gt;gi|223533803|gb|EEF35534.1| cytochrome P450, putative [Ricinus communis]	NA	sp|I7CT85|C7A53_PANGI/3e-112/Protopanaxadiol 6-hydroxylase OS=Panax ginseng PE=1 SV=1	rcu:8262747/2e-132/beta-amyrin 28-oxidase; K20667 beta-amyrin 28-monooxygenase [EC:1.14.13.201]	At5g36110/6e-98/[QI] KOG0157 Cytochrome P450 CYP4/CYP19/CYP26 subfamilies	PR00463/2.1E-13/E-class P450 group I signature	biological_process:GO:0010268//brassinosteroid homeostasis;GO:0007275//multicellular organism development;GO:0016132//brassinosteroid biosynthetic process;GO:0016125//sterol metabolic process;molecular_function:GO:0004497//monooxygenase activity;GO:0005488//binding;
Unigene10525_All	gi|566207542|ref|XP_006374652.1|/1.0226984773521e-68/cytochrome P450 family protein [Populus trichocarpa] &gt;gi|550322695|gb|ERP52449.1| cytochrome P450 family protein [Populus trichocarpa]	NA	sp|Q9FMY1|C86B1_ARATH/4e-35/Cytochrome P450 86B1 OS=Arabidopsis thaliana GN=CYP86B1 PE=2 SV=1	ath:AT1G57750/1e-50/CYP96A15; cytochrome P450, family 96, subfamily A, polypeptide 15; K15405 midchain alkane hydroxylase	At4g39480/1e-55/[QI] KOG0157 Cytochrome P450 CYP4/CYP19/CYP26 subfamilies	PTHR24296/2.1E-101/--	cellular_component:GO:0016020//membrane;molecular_function:GO:0046872//metal ion binding;GO:0016491//oxidoreductase activity;
Unigene11457_All	gi|697106686|ref|XP_009607163.1|/9.13576982639287e-41/PREDICTED: cytochrome P450 CYP749A22-like [Nicotiana tomentosiformis]	NA	sp|H2DH17|C7A22_PANGI/1e-36/Cytochrome P450 CYP749A22 OS=Panax ginseng PE=2 SV=1	mdm:103402649/2e-39/cytochrome P450 CYP749A22-like; K15639 PHYB activation tagged suppressor 1 [EC:1.14.-.-]	At2g26710/6e-22/[QI] KOG0157 Cytochrome P450 CYP4/CYP19/CYP26 subfamilies	PTHR24282/5.1E-62/--	NA
Unigene11877_All	gi|49532956|dbj|BAD26579.1|/2.6978092196769e-16/cytochrome P450 like_TBP [Citrullus lanatus]	gi|22595019|gb|AF389246.1|/1.04654255913425e-59/Circaeaster agrestis 26S ribosomal RNA gene, partial sequence	NA	NA	Hs22053937/1e-07/[R] KOG1721 FOG: Zn-finger	PTHR34141/1.2E-22/--	NA
Unigene12410_All	gi|743798079|ref|XP_011009723.1|/5.48425969332513e-16/PREDICTED: cytochrome P450 CYP749A22-like [Populus euphratica]	NA	sp|H2DH17|C7A22_PANGI/1e-15/Cytochrome P450 CYP749A22 OS=Panax ginseng PE=2 SV=1	pmum:103342026/9e-16/cytochrome P450 CYP749A22-like; K15639 PHYB activation tagged suppressor 1 [EC:1.14.-.-]	At1g17060/2e-07/[QI] KOG0157 Cytochrome P450 CYP4/CYP19/CYP26 subfamilies	NA	NA
Unigene12411_All	gi|743798079|ref|XP_011009723.1|/0/PREDICTED: cytochrome P450 CYP749A22-like [Populus euphratica]	gi|645277456|ref|XM_008245557.1|/5.58192633333324e-125/PREDICTED: Prunus mume cytochrome P450 CYP749A22-like (LOC103342000), mRNA	sp|H2DH17|C7A22_PANGI/5e-176/Cytochrome P450 CYP749A22 OS=Panax ginseng PE=2 SV=1	pmum:107880141/2e-178/cytochrome P450 CYP749A22-like; K15639 PHYB activation tagged suppressor 1 [EC:1.14.-.-]	At3g14630/1e-102/[QI] KOG0157 Cytochrome P450 CYP4/CYP19/CYP26 subfamilies	PTHR24282/0.0/--	biological_process:GO:0055114//oxidation-reduction process;cellular_component:GO:0016021//integral component of membrane;molecular_function:GO:0016705//oxidoreductase activity, acting on paired donors, with incorporation or reduction of molecular oxygen;GO:0020037//heme binding;GO:0005506//iron ion binding;GO:0004497//monooxygenase activity;
Unigene12412_All	gi|743798079|ref|XP_011009723.1|/0/PREDICTED: cytochrome P450 CYP749A22-like [Populus euphratica]	gi|645277456|ref|XM_008245557.1|/2.81446097935017e-128/PREDICTED: Prunus mume cytochrome P450 CYP749A22-like (LOC103342000), mRNA	sp|H2DH17|C7A22_PANGI/9e-176/Cytochrome P450 CYP749A22 OS=Panax ginseng PE=2 SV=1	mdm:103414269/0.0/cytochrome P450 CYP749A22-like; K15639 PHYB activation tagged suppressor 1 [EC:1.14.-.-]	At2g26710/3e-105/[QI] KOG0157 Cytochrome P450 CYP4/CYP19/CYP26 subfamilies	PTHR24282:SF20/0.0/--	biological_process:GO:0055114//oxidation-reduction process;cellular_component:GO:0016021//integral component of membrane;molecular_function:GO:0016705//oxidoreductase activity, acting on paired donors, with incorporation or reduction of molecular oxygen;GO:0020037//heme binding;GO:0005506//iron ion binding;GO:0004497//monooxygenase activity;
Unigene12413_All	gi|743798079|ref|XP_011009723.1|/0/PREDICTED: cytochrome P450 CYP749A22-like [Populus euphratica]	gi|596171152|ref|XM_007223075.1|/3.78036247716951e-112/Prunus persica hypothetical protein (PRUPE_ppa004329mg) mRNA, complete cds	sp|H2DH17|C7A22_PANGI/3e-175/Cytochrome P450 CYP749A22 OS=Panax ginseng PE=2 SV=1	fve:101301863/5e-179/cytochrome P450 CYP749A22-like; K15639 PHYB activation tagged suppressor 1 [EC:1.14.-.-]	At2g26710/7e-104/[QI] KOG0157 Cytochrome P450 CYP4/CYP19/CYP26 subfamilies	PF00067/1.1E-82/Cytochrome P450	biological_process:GO:0055114//oxidation-reduction process;cellular_component:GO:0016021//integral component of membrane;molecular_function:GO:0016705//oxidoreductase activity, acting on paired donors, with incorporation or reduction of molecular oxygen;GO:0020037//heme binding;GO:0005506//iron ion binding;GO:0004497//monooxygenase activity;
Unigene12414_All	gi|645277692|ref|XP_008243892.1|/8.91205764413696e-176/PREDICTED: cytochrome P450 CYP749A22-like [Prunus mume]	gi|645277686|ref|XM_008245668.1|/2.6238458280376e-34/PREDICTED: Prunus mume cytochrome P450 CYP749A22-like (LOC103342101), mRNA	sp|H2DH17|C7A22_PANGI/2e-170/Cytochrome P450 CYP749A22 OS=Panax ginseng PE=2 SV=1	fve:101301863/3e-174/cytochrome P450 CYP749A22-like; K15639 PHYB activation tagged suppressor 1 [EC:1.14.-.-]	At2g26710/5e-99/[QI] KOG0157 Cytochrome P450 CYP4/CYP19/CYP26 subfamilies	PTHR24282/5.8E-221/--	biological_process:GO:0055114//oxidation-reduction process;cellular_component:GO:0016021//integral component of membrane;molecular_function:GO:0016705//oxidoreductase activity, acting on paired donors, with incorporation or reduction of molecular oxygen;GO:0020037//heme binding;GO:0005506//iron ion binding;GO:0004497//monooxygenase activity;
Unigene12415_All	gi|590656760|ref|XP_007034363.1|/1.28096742682911e-177/Cytochrome P450 [Theobroma cacao] &gt;gi|508713392|gb|EOY05289.1| Cytochrome P450 [Theobroma cacao]	gi|596260778|ref|XM_007224849.1|/2.28144087427635e-94/Prunus persica hypothetical protein (PRUPE_ppa021901mg) mRNA, complete cds	sp|H2DH17|C7A22_PANGI/3e-175/Cytochrome P450 CYP749A22 OS=Panax ginseng PE=2 SV=1	mdm:103451616/2e-175/cytochrome P450 CYP749A22-like; K15639 PHYB activation tagged suppressor 1 [EC:1.14.-.-]	At2g26710/7e-106/[QI] KOG0157 Cytochrome P450 CYP4/CYP19/CYP26 subfamilies	PTHR24282/0.0/--	cellular_component:GO:0016020//membrane;molecular_function:GO:0046872//metal ion binding;GO:0016491//oxidoreductase activity;
Unigene12721_All	gi|703156354|ref|XP_010111422.1|/5.42648222107272e-121/Cytochrome P450 93A1 [Morus notabilis] &gt;gi|587944418|gb|EXC30900.1| Cytochrome P450 93A1 [Morus notabilis]	gi|224139823|ref|XM_002323258.1|/6.13645484025258e-147/Populus trichocarpa hypothetical protein (POPTR_0016s05030g) mRNA, complete cds	sp|Q42799|C93A2_SOYBN/2e-103/Cytochrome P450 93A2 OS=Glycine max GN=CYP93A2 PE=2 SV=1	vvi:100253679/1e-119/cytochrome P450 93A3; K00512 steroid 17alpha-monooxygenase / 17alpha-hydroxyprogesterone deacetylase [EC:1.14.14.19 1.14.14.32]	At5g06900/2e-81/[Q] KOG0156 Cytochrome P450 CYP2 subfamily	PR00385/4.3E-13/P450 superfamily signature	biological_process:GO:0044550//secondary metabolite biosynthetic process;GO:0055114//oxidation-reduction process;cellular_component:GO:0016021//integral component of membrane;molecular_function:GO:0016709//oxidoreductase activity, acting on paired donors, with incorporation or reduction of molecular oxygen, NAD(P)H as one donor, and incorporation of one atom of oxygen;GO:0020037//heme binding;GO:…
Unigene12722_All	gi|703156354|ref|XP_010111422.1|/9.13025471880342e-86/Cytochrome P450 93A1 [Morus notabilis] &gt;gi|587944418|gb|EXC30900.1| Cytochrome P450 93A1 [Morus notabilis]	gi|595812940|ref|XM_007203434.1|/7.77856435543478e-77/Prunus persica hypothetical protein (PRUPE_ppa024661mg) mRNA, complete cds	sp|O81973|C93A3_SOYBN/4e-80/Cytochrome P450 93A3 OS=Glycine max GN=CYP93A3 PE=2 SV=1	vvi:100253679/6e-85/cytochrome P450 93A3; K00512 steroid 17alpha-monooxygenase / 17alpha-hydroxyprogesterone deacetylase [EC:1.14.14.19 1.14.14.32]	At5g06900/1e-59/[Q] KOG0156 Cytochrome P450 CYP2 subfamily	PR00463/2.91E-32/E-class P450 group I signature	biological_process:GO:0044550//secondary metabolite biosynthetic process;GO:0055114//oxidation-reduction process;cellular_component:GO:0016021//integral component of membrane;molecular_function:GO:0016709//oxidoreductase activity, acting on paired donors, with incorporation or reduction of molecular oxygen, NAD(P)H as one donor, and incorporation of one atom of oxygen;GO:0020037//heme binding;GO:…
Unigene13217_All	gi|449457161|ref|XP_004146317.1|/2.08792500546768e-18/PREDICTED: NADPH--cytochrome P450 reductase 2-like [Cucumis sativus] &gt;gi|698029646|gb|AIT72028.1| cytochrome P450 reductase [Cucumis sativus] &gt;gi|700210361|gb|KGN65457.1| hypothetical protein Csa_1G423150 [Cucumis sativus]	gi|985443053|ref|XM_006474123.2|/9.51116862154452e-39/PREDICTED: Citrus sinensis NADPH--cytochrome P450 reductase (LOC102609558), transcript variant X2, mRNA	sp|Q9SUM3|NCPR2_ARATH/1e-17/NADPH--cytochrome P450 reductase 2 OS=Arabidopsis thaliana GN=ATR2 PE=1 SV=1	csv:101219498/4e-19/NADPH--cytochrome P450 reductase 2-like; K00327 NADPH-ferrihemoprotein reductase [EC:1.6.2.4]	At4g30210/3e-17/[C] KOG1158 NADP/FAD dependent oxidoreductase	NA	biological_process:GO:0055114//oxidation-reduction process;cellular_component:GO:0016021//integral component of membrane;GO:0005789//endoplasmic reticulum membrane;molecular_function:GO:0003958//NADPH-hemoprotein reductase activity;GO:0010181//FMN binding;
Unigene13688_All	gi|255538496|ref|XP_002510313.1|/2.01035105607096e-177/PREDICTED: cytochrome P450 CYP82D47 [Ricinus communis] &gt;gi|223551014|gb|EEF52500.1| cytochrome P450, putative [Ricinus communis]	NA	sp|O49858|C82A3_SOYBN/4e-139/Cytochrome P450 82A3 OS=Glycine max GN=CYP82A3 PE=2 SV=1	rcu:8260912/4e-178/cytochrome P450 CYP82D47; K07408 cytochrome P450 family 1 subfamily A polypeptide 1 [EC:1.14.14.1]	At4g31940/2e-137/[Q] KOG0156 Cytochrome P450 CYP2 subfamily	PF00067/2.9E-95/Cytochrome P450	cellular_component:GO:0016020//membrane;molecular_function:GO:0016705//oxidoreductase activity, acting on paired donors, with incorporation or reduction of molecular oxygen;GO:0046872//metal ion binding;GO:0004497//monooxygenase activity;
Unigene14421_All	gi|743882491|ref|XP_011036766.1|/0/PREDICTED: cytochrome P450 734A1-like [Populus euphratica]	gi|743882490|ref|XM_011038464.1|/0/PREDICTED: Populus euphratica cytochrome P450 734A1-like (LOC105134161), mRNA	sp|O48786|C734A_ARATH/1e-118/Cytochrome P450 734A1 OS=Arabidopsis thaliana GN=CYP734A1 PE=2 SV=1	rcu:8269549/3e-119/cytochrome P450 734A1; K15639 PHYB activation tagged suppressor 1 [EC:1.14.-.-]	At1g75130/2e-149/[QI] KOG0157 Cytochrome P450 CYP4/CYP19/CYP26 subfamilies	PTHR24282:SF45/0.0/--	biological_process:GO:0055114//oxidation-reduction process;molecular_function:GO:0016705//oxidoreductase activity, acting on paired donors, with incorporation or reduction of molecular oxygen;GO:0020037//heme binding;GO:0005506//iron ion binding;GO:0004497//monooxygenase activity;
Unigene15462_All	gi|922339809|ref|XP_003624118.2|/4.08606131790742e-08/cytochrome P450 family monooxygenase [Medicago truncatula] &gt;gi|657378770|gb|AES80336.2| cytochrome P450 family monooxygenase [Medicago truncatula]	gi|720092266|ref|XM_010247378.1|/7.78088836398842e-13/PREDICTED: Nelumbo nucifera protein LUTEIN DEFICIENT 5, chloroplastic-like (LOC104589157), transcript variant X2, mRNA	NA	mtr:MTR_7g079440/7e-09/cytochrome P450 family monooxygenase; K15747 beta-ring hydroxylase [EC:1.14.-.-]	NA	NA	molecular_function:GO:0016491//oxidoreductase activity;
Unigene15962_All	gi|75312214|sp|Q9M7B8.1|C79D1_MANES/0/RecName: Full=Valine N-monooxygenase 1; AltName: Full=Cytochrome P450 79D1 &gt;gi|6739527|gb|AAF27289.1|AF140613_1 N-hydroxylating cytochrome P450 [Manihot esculenta]	NA	sp|Q9M7B8|C79D1_MANES/0.0/Valine N-monooxygenase 1 OS=Manihot esculenta GN=CYP79D1 PE=1 SV=1	mdm:103412907/2e-173/isoleucine N-monooxygenase 1-like; K12153 phenylalanine N-monooxygenase [EC:1.14.13.124]	At4g39950/1e-160/[Q] KOG0156 Cytochrome P450 CYP2 subfamily	PTHR24298/2.2E-303/--	biological_process:GO:0055114//oxidation-reduction process;GO:0019756//cyanogenic glycoside biosynthetic process;cellular_component:GO:0005783//endoplasmic reticulum;GO:0031090//organelle membrane;GO:0016021//integral component of membrane;molecular_function:GO:0020037//heme binding;GO:0005506//iron ion binding;GO:0102002//valine N-monooxygenase (oxime forming) activity;
Unigene16122_All	gi|743787462|ref|XP_011030947.1|/2.12481661571624e-149/PREDICTED: cytochrome P450 CYP82D47-like isoform X1 [Populus euphratica]	NA	sp|O49858|C82A3_SOYBN/5e-125/Cytochrome P450 82A3 OS=Glycine max GN=CYP82A3 PE=2 SV=1	rcu:8260912/2e-149/cytochrome P450 CYP82D47; K07408 cytochrome P450 family 1 subfamily A polypeptide 1 [EC:1.14.14.1]	At4g31940/1e-119/[Q] KOG0156 Cytochrome P450 CYP2 subfamily	PR00463/1.3E-49/E-class P450 group I signature	biological_process:GO:0044550//secondary metabolite biosynthetic process;cellular_component:GO:0016020//membrane;molecular_function:GO:0016709//oxidoreductase activity, acting on paired donors, with incorporation or reduction of molecular oxygen, NAD(P)H as one donor, and incorporation of one atom of oxygen;GO:0005488//binding;
Unigene16272_All	gi|9965897|gb|AAG10196.1|AF286647_1/0/cinnamate-4-hydroxylase [Gossypium arboreum] &gt;gi|728833601|gb|KHG13044.1| Cytochrome P450 protein [Gossypium arboreum]	gi|1000955844|ref|XM_002523906.2|/0/PREDICTED: Ricinus communis trans-cinnamate 4-monooxygenase (LOC8282005), mRNA	sp|Q43054|TCMO_POPKI/0.0/Trans-cinnamate 4-monooxygenase OS=Populus kitakamiensis GN=CYP73A16 PE=2 SV=1	pop:POPTR_0019s15110g/0.0/POPTRDRAFT_739008B; trans-cinnamate 4-monooxygenase family protein; K00487 trans-cinnamate 4-monooxygenase [EC:1.14.13.11]	At2g30490/0.0/[Q] KOG0156 Cytochrome P450 CYP2 subfamily	PS00086/-/Cytochrome P450 cysteine heme-iron ligand signature.	biological_process:GO:0044550//secondary metabolite biosynthetic process;GO:0055114//oxidation-reduction process;GO:0009808//lignin metabolic process;cellular_component:GO:0016020//membrane;molecular_function:GO:0020037//heme binding;GO:0005506//iron ion binding;GO:0016710//trans-cinnamate 4-monooxygenase activity;
Unigene16676_All	gi|590722000|ref|XP_007051775.1|/0/Cytochrome P450, family 86, subfamily A, polypeptide 8 isoform 1 [Theobroma cacao] &gt;gi|590722004|ref|XP_007051776.1| Cytochrome P450, family 86, subfamily A, polypeptide 8 isoform 1 [Theobroma cacao] &gt;gi|508704036|gb|EOX95932.1| Cytochrome P450, family 86, subfamily A, polypeptide 8 isoform 1 [Theobroma cacao] &gt;gi|508704037|gb|EOX95933.1| Cytochrome P45…	gi|743789495|ref|XM_011038195.1|/0/PREDICTED: Populus euphratica cytochrome P450 86A8-like (LOC105133991), mRNA	sp|O80823|C86A8_ARATH/0.0/Cytochrome P450 86A8 OS=Arabidopsis thaliana GN=CYP86A8 PE=2 SV=1	tcc:TCM_005314/0.0/Cytochrome P450 86A2 isoform 3; K15398 fatty acid omega-hydroxylase [EC:1.14.-.-]	At2g45970/0.0/[QI] KOG0157 Cytochrome P450 CYP4/CYP19/CYP26 subfamilies	PR00385/2.0E-11/P450 superfamily signature	biological_process:GO:0055114//oxidation-reduction process;molecular_function:GO:0016705//oxidoreductase activity, acting on paired donors, with incorporation or reduction of molecular oxygen;GO:0020037//heme binding;GO:0005506//iron ion binding;GO:0004497//monooxygenase activity;
Unigene17170_All	gi|828296763|ref|XP_012568703.1|/1.61009677030406e-33/PREDICTED: cytochrome P450 71D10-like [Cicer arietinum]	gi|566256936|ref|XM_006388310.1|/1.20428368741345e-22/Populus trichocarpa hypothetical protein (POPTR_0206s00240g) mRNA, complete cds	sp|O48923|C71DA_SOYBN/3e-30/Cytochrome P450 71D10 OS=Glycine max GN=CYP71D10 PE=2 SV=1	mtr:MTR_5g073230/5e-32/cytochrome P450 family 71 protein; K07418 cytochrome P450 family 2 subfamily J [EC:1.14.14.1]	At3g26160/5e-27/[Q] KOG0156 Cytochrome P450 CYP2 subfamily	NA	biological_process:GO:0055114//oxidation-reduction process;molecular_function:GO:0016705//oxidoreductase activity, acting on paired donors, with incorporation or reduction of molecular oxygen;GO:0020037//heme binding;GO:0005506//iron ion binding;GO:0004497//monooxygenase activity;
Unigene17261_All	gi|590703738|ref|XP_007046960.1|/1.51592523092701e-26/Cytochrome P450 superfamily protein isoform 2 [Theobroma cacao] &gt;gi|508699221|gb|EOX91117.1| Cytochrome P450 superfamily protein isoform 2 [Theobroma cacao]	gi|985432151|ref|XM_006466719.2|/2.64526377842812e-32/PREDICTED: Citrus sinensis cytochrome P450 90B1 (LOC102623486), transcript variant X1, mRNA	sp|O64989|C90B1_ARATH/4e-25/Cytochrome P450 90B1 OS=Arabidopsis thaliana GN=CYP90B1 PE=1 SV=2	tcc:TCM_000402/3e-27/Cytochrome P450 superfamily protein isoform 1; K09587 steroid 22-alpha-hydroxylase [EC:1.14.13.-]	At3g50660/1e-24/[QI] KOG0157 Cytochrome P450 CYP4/CYP19/CYP26 subfamilies	NA	biological_process:GO:0009826//unidimensional cell growth;GO:0009741//response to brassinosteroid;GO:0016132//brassinosteroid biosynthetic process;GO:0055114//oxidation-reduction process;GO:0009867//jasmonic acid mediated signaling pathway;GO:0010358//leaf shaping;cellular_component:GO:0005783//endoplasmic reticulum;GO:0016021//integral component of membrane;molecular_function:GO:0020037//heme bi…
Unigene18716_All	gi|590605676|ref|XP_007020549.1|/2.81243375124068e-175/Cytochrome P450 [Theobroma cacao] &gt;gi|508720177|gb|EOY12074.1| Cytochrome P450 [Theobroma cacao]	gi|743889509|ref|XM_011040465.1|/9.39346241869171e-53/PREDICTED: Populus euphratica cytochrome P450 71D11-like (LOC105135550), mRNA	sp|O48923|C71DA_SOYBN/6e-146/Cytochrome P450 71D10 OS=Glycine max GN=CYP71D10 PE=2 SV=1	gra:105766268/8e-151/cytochrome P450 71D10-like; K00512 steroid 17alpha-monooxygenase / 17alpha-hydroxyprogesterone deacetylase [EC:1.14.14.19 1.14.14.32]	At5g57260/2e-94/[Q] KOG0156 Cytochrome P450 CYP2 subfamily	PS00086/-/Cytochrome P450 cysteine heme-iron ligand signature.	biological_process:GO:0055114//oxidation-reduction process;cellular_component:GO:0016021//integral component of membrane;molecular_function:GO:0016705//oxidoreductase activity, acting on paired donors, with incorporation or reduction of molecular oxygen;GO:0020037//heme binding;GO:0005506//iron ion binding;GO:0004497//monooxygenase activity;
Unigene18717_All	gi|694437598|ref|XP_009345818.1|/4.95606985744658e-42/PREDICTED: cytochrome P450 71D9-like [Pyrus x bretschneideri]	gi|985443831|ref|XM_006474861.2|/9.08748727025995e-32/PREDICTED: Citrus sinensis cytochrome P450 71D11-like (LOC102616872), mRNA	sp|O81971|C71D9_SOYBN/2e-35/Cytochrome P450 71D9 OS=Glycine max GN=CYP71D9 PE=2 SV=1	mtr:MTR_5g073230/3e-37/cytochrome P450 family 71 protein; K07418 cytochrome P450 family 2 subfamily J [EC:1.14.14.1]	At2g02580/1e-28/[Q] KOG0156 Cytochrome P450 CYP2 subfamily	PR00465/2.9E-5/E-class P450 group IV signature	NA
Unigene18822_All	gi|743850552|ref|XP_011028760.1|/4.29151085179147e-06/PREDICTED: cytochrome P450 94A2-like [Populus euphratica]	NA	NA	pop:POPTR_0002s04320g/1e-06/POPTRDRAFT_342257; cytochrome P450 CYP94A1 family protein; K13407 fatty acid omega-hydroxylase [EC:1.14.-.-]	NA	NA	NA
Unigene18975_All	gi|255563939|ref|XP_002522969.1|/2.78325886043004e-172/PREDICTED: cytochrome P450 716B1 [Ricinus communis] &gt;gi|223537781|gb|EEF39399.1| cytochrome P450, putative [Ricinus communis]	gi|743860242|ref|XM_011032505.1|/4.89198030940288e-130/PREDICTED: Populus euphratica cytochrome P450 716B1-like (LOC105130142), transcript variant X4, mRNA	sp|Q50EK1|C16B1_PICSI/2e-90/Cytochrome P450 716B1 OS=Picea sitchensis GN=CYP716B1 PE=2 SV=1	cmo:103494945/2e-146/taxadiene 5-alpha hydroxylase-like; K07437 cytochrome P450 family 26 subfamily A	At5g36110/8e-86/[QI] KOG0157 Cytochrome P450 CYP4/CYP19/CYP26 subfamilies	PR00463/3.36E-17/E-class P450 group I signature	biological_process:GO:0055114//oxidation-reduction process;molecular_function:GO:0020037//heme binding;GO:0050598//taxane 13-alpha-hydroxylase activity;GO:0005506//iron ion binding;
Unigene19151_All	gi|255585725|ref|XP_002533544.1|/0/PREDICTED: cytochrome P450 94C1 [Ricinus communis] &gt;gi|223526580|gb|EEF28834.1| cytochrome P450, putative [Ricinus communis]	gi|848874943|ref|XM_012982517.1|/2.25556665437806e-19/PREDICTED: Erythranthe guttatus cytochrome P450 94C1-like (LOC105958517), mRNA	sp|Q9ZUX1|C94C1_ARATH/4e-156/Cytochrome P450 94C1 OS=Arabidopsis thaliana GN=CYP94C1 PE=2 SV=1	aly:ARALYDRAFT_901762/4e-155/CYP94C1; K20624 12-hydroxyjasmonoyl-L-isoleucine oxidase / fatty acid hydroxylase [EC:1.14.-.-]	At2g27690/1e-155/[QI] KOG0157 Cytochrome P450 CYP4/CYP19/CYP26 subfamilies	PR00463/6.6E-12/E-class P450 group I signature	biological_process:GO:0055114//oxidation-reduction process;cellular_component:GO:0016021//integral component of membrane;molecular_function:GO:0020037//heme binding;GO:0070330//aromatase activity;GO:0005506//iron ion binding;
Unigene21040_All	gi|743805361|ref|XP_011017615.1|/9.40404337511023e-09/PREDICTED: cytochrome P450 CYP73A100-like [Populus euphratica]	gi|596268974|ref|XM_007225007.1|/5.00269678456802e-08/Prunus persica hypothetical protein (PRUPE_ppa018282mg) mRNA, partial cds	sp|H2DH22|C7A10_PANGI/3e-09/Cytochrome P450 CYP73A100 OS=Panax ginseng PE=2 SV=1	aip:107616560/3e-09/cytochrome P450 CYP73A100-like; K00487 trans-cinnamate 4-monooxygenase [EC:1.14.13.11]	At2g30490/4e-07/[Q] KOG0156 Cytochrome P450 CYP2 subfamily	PTHR24298:SF149/8.2E-16/--	biological_process:GO:0044550//secondary metabolite biosynthetic process;cellular_component:GO:0016020//membrane;molecular_function:GO:0016709//oxidoreductase activity, acting on paired donors, with incorporation or reduction of molecular oxygen, NAD(P)H as one donor, and incorporation of one atom of oxygen;GO:0046872//metal ion binding;
Unigene21822_All	gi|590707937|ref|XP_007048137.1|/1.71087290035318e-63/Cytochrome P450 [Theobroma cacao] &gt;gi|508700398|gb|EOX92294.1| Cytochrome P450 [Theobroma cacao]	gi|922568843|ref|XM_013757278.1|/4.32116074788507e-31/PREDICTED: Brassica oleracea var. oleracea alkane hydroxylase MAH1-like (LOC106319060), mRNA	sp|Q9FMY1|C86B1_ARATH/4e-36/Cytochrome P450 86B1 OS=Arabidopsis thaliana GN=CYP86B1 PE=2 SV=1	ath:AT1G57750/9e-48/CYP96A15; cytochrome P450, family 96, subfamily A, polypeptide 15; K15405 midchain alkane hydroxylase	At4g39480/7e-50/[QI] KOG0157 Cytochrome P450 CYP4/CYP19/CYP26 subfamilies	PS00086/-/Cytochrome P450 cysteine heme-iron ligand signature.	biological_process:GO:0055114//oxidation-reduction process;molecular_function:GO:0016705//oxidoreductase activity, acting on paired donors, with incorporation or reduction of molecular oxygen;GO:0020037//heme binding;GO:0005506//iron ion binding;GO:0004497//monooxygenase activity;
Unigene21936_All	gi|225438541|ref|XP_002279531.1|/1.23443683458699e-125/PREDICTED: cytochrome P450 86B1 [Vitis vinifera]	NA	sp|Q9CAD6|C86A7_ARATH/5e-69/Cytochrome P450 86A7 OS=Arabidopsis thaliana GN=CYP86A7 PE=2 SV=1	bna:106382125/1e-92/alkane hydroxylase MAH1-like; K15405 midchain alkane hydroxylase	At2g23180/7e-110/[QI] KOG0157 Cytochrome P450 CYP4/CYP19/CYP26 subfamilies	PTHR24296/2.1E-212/--	molecular_function:GO:0046872//metal ion binding;GO:0016491//oxidoreductase activity;
Unigene21939_All	gi|643739197|gb|KDP45011.1|/4.28013321616329e-125/hypothetical protein JCGZ_01511 [Jatropha curcas]	gi|590567010|ref|XM_007010333.1|/2.92696632230026e-74/Theobroma cacao Uncharacterized protein isoform 4 (TCM_044159) mRNA, complete cds	NA	NA	NA	PTHR33701:SF3/5.0E-76/--	NA
Unigene22225_All	gi|590636749|ref|XP_007028932.1|/1.68893695389206e-48/Cytochrome P450 93A3 [Theobroma cacao] &gt;gi|508717537|gb|EOY09434.1| Cytochrome P450 93A3 [Theobroma cacao]	gi|645271696|ref|XM_008242816.1|/2.5100584884026e-76/PREDICTED: Prunus mume cytochrome P450 93A3-like (LOC103339522), mRNA	sp|O81973|C93A3_SOYBN/9e-32/Cytochrome P450 93A3 OS=Glycine max GN=CYP93A3 PE=2 SV=1	vvi:100253679/4e-47/cytochrome P450 93A3; K00512 steroid 17alpha-monooxygenase / 17alpha-hydroxyprogesterone deacetylase [EC:1.14.14.19 1.14.14.32]	At5g06900/5e-32/[Q] KOG0156 Cytochrome P450 CYP2 subfamily	PF00067/5.1E-14/Cytochrome P450	biological_process:GO:0044550//secondary metabolite biosynthetic process;GO:0055114//oxidation-reduction process;cellular_component:GO:0016021//integral component of membrane;molecular_function:GO:0016709//oxidoreductase activity, acting on paired donors, with incorporation or reduction of molecular oxygen, NAD(P)H as one donor, and incorporation of one atom of oxygen;GO:0020037//heme binding;GO:…
Unigene22335_All	gi|694400587|ref|XP_009375378.1|/0/PREDICTED: cytochrome P450 714C2-like [Pyrus x bretschneideri]	gi|703077467|ref|XM_010092299.1|/3.3947006081158e-137/Morus notabilis Cytochrome P450 734A2 partial mRNA	sp|Q2QYH7|C14C2_ORYSJ/6e-134/Cytochrome P450 714C2 OS=Oryza sativa subsp. japonica GN=CYP714C2 PE=2 SV=1	egr:104434149/2e-144/cytochrome P450 714C2; K20661 cytochrome P450 family 714 subfamily A polypeptide 1	At5g24910/3e-121/[QI] KOG0157 Cytochrome P450 CYP4/CYP19/CYP26 subfamilies	PTHR24282:SF26/0.0/--	biological_process:GO:0055114//oxidation-reduction process;cellular_component:GO:0016021//integral component of membrane;molecular_function:GO:0016705//oxidoreductase activity, acting on paired donors, with incorporation or reduction of molecular oxygen;GO:0020037//heme binding;GO:0005506//iron ion binding;GO:0004497//monooxygenase activity;
Unigene22509_All	gi|255555751|ref|XP_002518911.1|/0/PREDICTED: cytochrome P450 78A9 [Ricinus communis] &gt;gi|223541898|gb|EEF43444.1| cytochrome P450, putative [Ricinus communis]	gi|743825061|ref|XM_011024114.1|/4.38137332503177e-151/PREDICTED: Populus euphratica cytochrome P450 78A9-like (LOC105124201), mRNA	sp|Q9SLP1|C78A9_ARATH/0.0/Cytochrome P450 78A9 OS=Arabidopsis thaliana GN=CYP78A9 PE=2 SV=1	brp:103843776/0.0/cytochrome P450 78A6-like; K00517	At3g61880/0.0/[Q] KOG0156 Cytochrome P450 CYP2 subfamily	PR00385/3.4E-8/P450 superfamily signature	biological_process:GO:0044550//secondary metabolite biosynthetic process;GO:0055114//oxidation-reduction process;cellular_component:GO:0016021//integral component of membrane;molecular_function:GO:0020037//heme binding;GO:0005506//iron ion binding;GO:0016711//flavonoid 3'-monooxygenase activity;
Unigene23955_All	gi|702288781|ref|XP_010046885.1|/8.62358098883052e-88/PREDICTED: cytochrome P450 CYP73A100-like [Eucalyptus grandis] &gt;gi|629113922|gb|KCW78597.1| hypothetical protein EUGRSUZ_C00065 [Eucalyptus grandis]	gi|645234740|ref|XM_008225728.1|/2.88135347353376e-133/PREDICTED: Prunus mume cytochrome P450 CYP73A100-like (LOC103323718), mRNA	sp|H2DH22|C7A10_PANGI/1e-77/Cytochrome P450 CYP73A100 OS=Panax ginseng PE=2 SV=1	egr:104435887/2e-88/cytochrome P450 CYP73A100; K00487 trans-cinnamate 4-monooxygenase [EC:1.14.13.11]	At2g30490/1e-66/[Q] KOG0156 Cytochrome P450 CYP2 subfamily	PTHR24298/3.8E-146/--	biological_process:GO:0055114//oxidation-reduction process;cellular_component:GO:0016021//integral component of membrane;molecular_function:GO:0016705//oxidoreductase activity, acting on paired donors, with incorporation or reduction of molecular oxygen;GO:0020037//heme binding;GO:0005506//iron ion binding;GO:0004497//monooxygenase activity;
Unigene24053_All	gi|255575491|ref|XP_002528647.1|/3.28160791640755e-62/PREDICTED: cytochrome P450 76A1 [Ricinus communis] &gt;gi|223531936|gb|EEF33750.1| cytochrome P450, putative [Ricinus communis]	NA	sp|P37121|C76A1_SOLME/3e-52/Cytochrome P450 76A1 (Fragment) OS=Solanum melongena GN=CYP76A1 PE=2 SV=1	rcu:8274891/7e-63/cytochrome P450 76A1; K20618 cytochrome P450 family 76 subfamily A	At2g45570/1e-46/[Q] KOG0156 Cytochrome P450 CYP2 subfamily	PTHR24298:SF119/2.4E-104/--	biological_process:GO:0055114//oxidation-reduction process;cellular_component:GO:0016021//integral component of membrane;molecular_function:GO:0020037//heme binding;GO:0005506//iron ion binding;GO:0033772//flavonoid 3',5'-hydroxylase activity;
Unigene24121_All	gi|1000983517|ref|XP_015584598.1|/4.88120087186464e-39/PREDICTED: cytochrome P450 87A3 [Ricinus communis]	gi|1000983516|ref|XM_015729112.1|/5.67924453288588e-80/PREDICTED: Ricinus communis cytochrome P450 87A3 (LOC8265419), mRNA	sp|Q7XU38|C87A3_ORYSJ/3e-31/Cytochrome P450 87A3 OS=Oryza sativa subsp. japonica GN=CYP87A3 PE=2 SV=3	ats:F775_08124/2e-24/Cytochrome P450 87A3; K07437 cytochrome P450 family 26 subfamily A	At1g12740/2e-32/[QI] KOG0157 Cytochrome P450 CYP4/CYP19/CYP26 subfamilies	NA	biological_process:GO:0010268//brassinosteroid homeostasis;GO:0016132//brassinosteroid biosynthetic process;GO:0055114//oxidation-reduction process;GO:0007275//multicellular organism development;GO:0016125//sterol metabolic process;molecular_function:GO:0020037//heme binding;GO:0005506//iron ion binding;GO:0016705//oxidoreductase activity, acting on paired donors, with incorporation or reduction …
Unigene24649_All	gi|702490710|ref|XP_010035751.1|/3.23984100265233e-18/PREDICTED: cytochrome P450 714C2-like isoform X1 [Eucalyptus grandis]	NA	sp|Q2QYH7|C14C2_ORYSJ/3e-12/Cytochrome P450 714C2 OS=Oryza sativa subsp. japonica GN=CYP714C2 PE=2 SV=1	egu:105044868/7e-12/cytochrome P450 714B3; K20666 gibberellin 13-oxidase [EC:1.14.-.-]	At2g46950/4e-08/[QI] KOG0157 Cytochrome P450 CYP4/CYP19/CYP26 subfamilies	NA	NA
Unigene24745_All	gi|802547399|ref|XP_012090015.1|/3.02069173818429e-104/PREDICTED: ATP-dependent RNA helicase DBP3 [Jatropha curcas] &gt;gi|643739217|gb|KDP45031.1| hypothetical protein JCGZ_01531 [Jatropha curcas]	gi|731413385|ref|XM_010660412.1|/3.58451245455726e-97/PREDICTED: Vitis vinifera probable ATP-dependent RNA helicase ddx5 (LOC100260841), transcript variant X5, mRNA	NA	ats:F775_30434/9e-58/DEAD-box ATP-dependent RNA helicase 20; K15634 probable phosphoglycerate mutase [EC:5.4.2.12]	At2g28600/6e-73/[A] KOG0339 ATP-dependent RNA helicase	PTHR24031:SF283/1.4E-70/--	molecular_function:GO:1901363//heterocyclic compound binding;GO:0097159//organic cyclic compound binding;
Unigene24797_All	gi|568860953|ref|XP_006483976.1|/0/PREDICTED: cytochrome P450 71B34-like [Citrus sinensis]	gi|590695322|ref|XM_007044796.1|/1.33683781282279e-111/Theobroma cacao Cytochrome P450, family 71, subfamily B, polypeptide 36, putative (TCM_010619) mRNA, complete cds	sp|Q9LIP3|C71BY_ARATH/1e-146/Cytochrome P450 71B37 OS=Arabidopsis thaliana GN=CYP71B37 PE=3 SV=2	egr:104433477/8e-153/cytochrome P450 71B34; K20617 cytochrome P450 family 71 subfamily A	At3g26330/4e-146/[Q] KOG0156 Cytochrome P450 CYP2 subfamily	PF00067/1.2E-100/Cytochrome P450	biological_process:GO:0055114//oxidation-reduction process;cellular_component:GO:0016021//integral component of membrane;molecular_function:GO:0016705//oxidoreductase activity, acting on paired donors, with incorporation or reduction of molecular oxygen;GO:0020037//heme binding;GO:0005506//iron ion binding;GO:0004497//monooxygenase activity;
Unigene24986_All	gi|590703164|ref|XP_007046800.1|/0/Cytochrome P450 superfamily protein [Theobroma cacao] &gt;gi|508699061|gb|EOX90957.1| Cytochrome P450 superfamily protein [Theobroma cacao]	gi|590703163|ref|XM_007046738.1|/0/Theobroma cacao Cytochrome P450 superfamily protein (TCM_000287) mRNA, complete cds	sp|Q9M066|C90C1_ARATH/0.0/3-epi-6-deoxocathasterone 23-monooxygenase OS=Arabidopsis thaliana GN=ROT3 PE=2 SV=3	tcc:TCM_000287/0.0/Cytochrome P450 superfamily protein; K12637 3-epi-6-deoxocathasterone 23-monooxygenase [EC:1.14.13.112]	At4g36380/0.0/[QI] KOG0157 Cytochrome P450 CYP4/CYP19/CYP26 subfamilies	PTHR24286:SF79/0.0/--	biological_process:GO:0016132//brassinosteroid biosynthetic process;GO:0048443//stamen development;GO:0009965//leaf morphogenesis;GO:0055114//oxidation-reduction process;GO:0042814//monopolar cell growth;GO:0048441//petal development;cellular_component:GO:0016021//integral component of membrane;molecular_function:GO:0016709//oxidoreductase activity, acting on paired donors, with incorporation or …
Unigene25300_All	gi|731424959|ref|XP_010663080.1|/7.64356940345104e-171/PREDICTED: cytochrome P450 71A25 [Vitis vinifera]	gi|694411151|ref|XM_009335675.1|/3.67571944565045e-32/PREDICTED: Pyrus x bretschneideri cytochrome P450 71A3-like (LOC103926796), mRNA	sp|Q9STK8|C71AP_ARATH/5e-135/Cytochrome P450 71A25 OS=Arabidopsis thaliana GN=CYP71A25 PE=2 SV=1	egr:104417592/1e-164/cytochrome P450 71A21; K07418 cytochrome P450 family 2 subfamily J [EC:1.14.14.1]	At4g13310/1e-119/[Q] KOG0156 Cytochrome P450 CYP2 subfamily	PR00385/5.4E-12/P450 superfamily signature	cellular_component:GO:0016020//membrane;molecular_function:GO:0046872//metal ion binding;GO:0016491//oxidoreductase activity;
Unigene26269_All	gi|225444349|ref|XP_002265911.1|/0/PREDICTED: cytochrome P450 77A1 [Vitis vinifera] &gt;gi|302144083|emb|CBI23188.3| unnamed protein product [Vitis vinifera]	NA	sp|O48928|C77A3_SOYBN/1e-107/Cytochrome P450 77A3 OS=Glycine max GN=CYP77A3 PE=2 SV=1	gmx:100783249/0.0/cytochrome P450 77A1-like; K00517	At1g11600/6e-170/[Q] KOG0156 Cytochrome P450 CYP2 subfamily	PF00067/2.0E-96/Cytochrome P450	biological_process:GO:0044550//secondary metabolite biosynthetic process;GO:0055114//oxidation-reduction process;cellular_component:GO:0005886//plasma membrane;molecular_function:GO:0016709//oxidoreductase activity, acting on paired donors, with incorporation or reduction of molecular oxygen, NAD(P)H as one donor, and incorporation of one atom of oxygen;GO:0020037//heme binding;GO:0005506//iron i…
Unigene26334_All	gi|255575491|ref|XP_002528647.1|/1.61650041400624e-178/PREDICTED: cytochrome P450 76A1 [Ricinus communis] &gt;gi|223531936|gb|EEF33750.1| cytochrome P450, putative [Ricinus communis]	NA	sp|P37122|C76A2_SOLME/2e-142/Cytochrome P450 76A2 OS=Solanum melongena GN=CYP76A2 PE=2 SV=1	rcu:8274891/3e-179/cytochrome P450 76A1; K20618 cytochrome P450 family 76 subfamily A	At3g52970/5e-107/[Q] KOG0156 Cytochrome P450 CYP2 subfamily	PR00385/1.9E-15/P450 superfamily signature	biological_process:GO:0044550//secondary metabolite biosynthetic process;cellular_component:GO:0016020//membrane;molecular_function:GO:0016709//oxidoreductase activity, acting on paired donors, with incorporation or reduction of molecular oxygen, NAD(P)H as one donor, and incorporation of one atom of oxygen;GO:0046872//metal ion binding;
Unigene27902_All	gi|566215776|ref|XP_006372189.1|/6.62078151719007e-143/cytochrome P450 71B10 family protein [Populus trichocarpa] &gt;gi|550318714|gb|ERP49986.1| cytochrome P450 71B10 family protein [Populus trichocarpa]	gi|566215775|ref|XM_006372127.1|/4.26486797041363e-130/Populus trichocarpa cytochrome P450 71B10 family protein (POPTR_0018s14060g) mRNA, complete cds	sp|Q9LVD3|PP434_ARATH/2e-102/Pentatricopeptide repeat-containing protein At5g57250, mitochondrial OS=Arabidopsis thaliana GN=At5g57250 PE=2 SV=2	pop:POPTR_0018s14060g/1e-143/cytochrome P450 71B10 family protein; K17964 leucine-rich PPR motif-containing protein, mitochondrial	At5g57250/5e-102/[R] KOG4197 FOG: PPR repeat	PS51375/10.512/Pentatricopeptide (PPR) repeat profile.	NA
Unigene28561_All	gi|470122324|ref|XP_004297193.1|/1.40101551669678e-49/PREDICTED: cytochrome P450 CYP749A22-like [Fragaria vesca subsp. vesca]	gi|645277689|ref|XM_008245669.1|/3.40320569563503e-27/PREDICTED: Prunus mume cytochrome P450 CYP749A22-like (LOC103342102), mRNA	sp|H2DH17|C7A22_PANGI/4e-48/Cytochrome P450 CYP749A22 OS=Panax ginseng PE=2 SV=1	fve:101297235/3e-50/cytochrome P450 CYP749A22-like; K15639 PHYB activation tagged suppressor 1 [EC:1.14.-.-]	At3g14630/9e-39/[QI] KOG0157 Cytochrome P450 CYP4/CYP19/CYP26 subfamilies	PTHR24282/6.4E-88/--	biological_process:GO:0055114//oxidation-reduction process;cellular_component:GO:0016021//integral component of membrane;molecular_function:GO:0050616//secologanin synthase activity;GO:0016705//oxidoreductase activity, acting on paired donors, with incorporation or reduction of molecular oxygen;GO:0020037//heme binding;GO:0005506//iron ion binding;GO:0004497//monooxygenase activity;
Unigene29356_All	gi|590562158|ref|XP_007009008.1|/7.58157552882834e-61/Cytochrome P450 superfamily protein isoform 2 [Theobroma cacao] &gt;gi|508725921|gb|EOY17818.1| Cytochrome P450 superfamily protein isoform 2 [Theobroma cacao]	gi|703093966|ref|XM_010096799.1|/2.28330680144733e-69/Morus notabilis Cytochrome P450 90A1 partial mRNA	sp|Q42569|C90A1_ARATH/5e-55/Cytochrome P450 90A1 OS=Arabidopsis thaliana GN=CYP90A1 PE=2 SV=1	tcc:TCM_042532/2e-61/Cytochrome P450 superfamily protein isoform 1; K09588 cytochrome P450 family 90 subfamily A polypeptide 1 [EC:1.14.-.-]	At5g05690/1e-54/[QI] KOG0157 Cytochrome P450 CYP4/CYP19/CYP26 subfamilies	PTHR24286/1.8E-90/--	biological_process:GO:0016132//brassinosteroid biosynthetic process;GO:0010224//response to UV-B;GO:0055114//oxidation-reduction process;GO:0048657//anther wall tapetum cell differentiation;GO:0009911//positive regulation of flower development;GO:0010584//pollen exine formation;cellular_component:GO:0016021//integral component of membrane;molecular_function:GO:0020037//heme binding;GO:0005506//ir…
Unigene29481_All	gi|255562920|ref|XP_002522465.1|/7.01312976336055e-67/PREDICTED: cytochrome P450 704B1 [Ricinus communis] &gt;gi|223538350|gb|EEF39957.1| cytochrome P450, putative [Ricinus communis]	gi|590699943|ref|XM_007045977.1|/6.83665958853321e-76/Theobroma cacao Cytochrome P450, family 704, subfamily B, polypeptide 1 isoform 2 (TCM_011672) mRNA, complete cds	sp|Q9C788|C70B1_ARATH/2e-62/Cytochrome P450 704B1 OS=Arabidopsis thaliana GN=CYP704B1 PE=2 SV=1	rcu:8281833/1e-67/cytochrome P450 704B1; K20495 long-chain fatty acid omega-monooxygenase [EC:1.14.13.205]	At1g69500/5e-62/[QI] KOG0157 Cytochrome P450 CYP4/CYP19/CYP26 subfamilies	PTHR24296/1.9E-68/--	biological_process:GO:0055114//oxidation-reduction process;GO:0080110//sporopollenin biosynthetic process;cellular_component:GO:0016021//integral component of membrane;molecular_function:GO:0020037//heme binding;GO:0070330//aromatase activity;GO:0005506//iron ion binding;GO:0018685//alkane 1-monooxygenase activity;
Unigene29522_All	gi|590636723|ref|XP_007028925.1|/1.09428794967142e-26/Cytochrome P450, family 712, subfamily A, polypeptide 1 [Theobroma cacao] &gt;gi|508717530|gb|EOY09427.1| Cytochrome P450, family 712, subfamily A, polypeptide 1 [Theobroma cacao]	NA	NA	gra:105797932/2e-15/cytochrome P450 93A2-like; K07418 cytochrome P450 family 2 subfamily J [EC:1.14.14.1]	At2g42250/2e-24/[Q] KOG0156 Cytochrome P450 CYP2 subfamily	PTHR24298:SF125/3.9E-22/--	biological_process:GO:0055114//oxidation-reduction process;cellular_component:GO:0016021//integral component of membrane;molecular_function:GO:0020037//heme binding;GO:0033771//licodione synthase activity;GO:0005506//iron ion binding;
Unigene30168_All	gi|255557971|ref|XP_002520014.1|/4.90984996052822e-124/PREDICTED: cytochrome P450 89A2 [Ricinus communis] &gt;gi|223540778|gb|EEF42338.1| cytochrome P450, putative [Ricinus communis]	NA	sp|Q42602|C89A2_ARATH/4e-102/Cytochrome P450 89A2 OS=Arabidopsis thaliana GN=CYP89A2 PE=2 SV=2	mdm:103442790/7e-107/cytochrome P450 89A2-like; K07408 cytochrome P450 family 1 subfamily A polypeptide 1 [EC:1.14.14.1]	At2g12190/4e-103/[Q] KOG0156 Cytochrome P450 CYP2 subfamily	PR00463/8.7E-19/E-class P450 group I signature	biological_process:GO:0055114//oxidation-reduction process;cellular_component:GO:0016021//integral component of membrane;molecular_function:GO:0020037//heme binding;GO:0070330//aromatase activity;GO:0005506//iron ion binding;
Unigene30481_All	gi|590592918|ref|XP_007017415.1|/1.35822053977985e-31/Cytochrome P450, putative [Theobroma cacao] &gt;gi|508722743|gb|EOY14640.1| Cytochrome P450, putative [Theobroma cacao]	NA	sp|Q9SZ46|C82C4_ARATH/4e-26/Cytochrome P450 82C4 OS=Arabidopsis thaliana GN=CYP82C4 PE=2 SV=1	cit:102610662/2e-31/cytochrome P450 CYP82D47-like; K00517	At4g31940/1e-25/[Q] KOG0156 Cytochrome P450 CYP2 subfamily	PTHR24298/2.8E-50/--	biological_process:GO:0055114//oxidation-reduction process;cellular_component:GO:0016021//integral component of membrane;molecular_function:GO:0016705//oxidoreductase activity, acting on paired donors, with incorporation or reduction of molecular oxygen;GO:0020037//heme binding;GO:0005506//iron ion binding;GO:0004497//monooxygenase activity;
Unigene30707_All	gi|566158146|ref|XP_002301307.2|/6.80262210586043e-15/cytochrome P450 family protein [Populus trichocarpa] &gt;gi|550345063|gb|EEE80580.2| cytochrome P450 family protein [Populus trichocarpa]	NA	sp|O64636|C76C1_ARATH/4e-12/Cytochrome P450 76C1 OS=Arabidopsis thaliana GN=CYP76C1 PE=2 SV=1	vvi:100252376/6e-14/geraniol 8-hydroxylase-like; K20556 cytochrome P450 family 76 subfamily C	At2g45560/1e-11/[Q] KOG0156 Cytochrome P450 CYP2 subfamily	PTHR24298:SF121/2.1E-27/--	biological_process:GO:0044550//secondary metabolite biosynthetic process;cellular_component:GO:0016020//membrane;molecular_function:GO:0016709//oxidoreductase activity, acting on paired donors, with incorporation or reduction of molecular oxygen, NAD(P)H as one donor, and incorporation of one atom of oxygen;GO:0046872//metal ion binding;
Unigene30813_All	gi|702371918|ref|XP_010061805.1|/2.64562691824154e-56/PREDICTED: cytochrome P450 CYP82D47-like [Eucalyptus grandis] &gt;gi|629103336|gb|KCW68805.1| hypothetical protein EUGRSUZ_F02404 [Eucalyptus grandis]	NA	sp|Q9SZ46|C82C4_ARATH/1e-47/Cytochrome P450 82C4 OS=Arabidopsis thaliana GN=CYP82C4 PE=2 SV=1	egr:104451880/5e-56/cytochrome P450 CYP82D47; K00512 steroid 17alpha-monooxygenase / 17alpha-hydroxyprogesterone deacetylase [EC:1.14.14.19 1.14.14.32]	At4g31940/3e-47/[Q] KOG0156 Cytochrome P450 CYP2 subfamily	PR00385/4.68E-8/P450 superfamily signature	biological_process:GO:0055114//oxidation-reduction process;cellular_component:GO:0016021//integral component of membrane;molecular_function:GO:0016705//oxidoreductase activity, acting on paired donors, with incorporation or reduction of molecular oxygen;GO:0020037//heme binding;GO:0005506//iron ion binding;GO:0004497//monooxygenase activity;
Unigene30855_All	gi|590592914|ref|XP_007017414.1|/1.70808210678288e-10/Cytochrome P450 82A3, putative [Theobroma cacao] &gt;gi|508722742|gb|EOY14639.1| Cytochrome P450 82A3, putative [Theobroma cacao]	NA	sp|O49859|C82A4_SOYBN/5e-08/Cytochrome P450 82A4 OS=Glycine max GN=CYP82A4 PE=2 SV=1	aip:107625345/1e-10/cytochrome P450 CYP82D47-like; K14985 26-hydroxylase [EC:1.14.-.-]	NA	NA	biological_process:GO:0044710//single-organism metabolic process;cellular_component:GO:0016020//membrane;molecular_function:GO:0016705//oxidoreductase activity, acting on paired donors, with incorporation or reduction of molecular oxygen;GO:0046872//metal ion binding;GO:0004497//monooxygenase activity;
Unigene31123_All	gi|255587896|ref|XP_002534433.1|/6.68272856034201e-47/PREDICTED: cytochrome P450 90A1 [Ricinus communis] &gt;gi|223525301|gb|EEF27948.1| cytochrome P450, putative [Ricinus communis]	gi|1000937312|ref|XM_002534387.2|/1.01654910167565e-50/PREDICTED: Ricinus communis cytochrome P450 90A1 (LOC8261035), mRNA	sp|Q42569|C90A1_ARATH/2e-45/Cytochrome P450 90A1 OS=Arabidopsis thaliana GN=CYP90A1 PE=2 SV=1	rcu:8261035/1e-47/cytochrome P450 90A1; K09588 cytochrome P450 family 90 subfamily A polypeptide 1 [EC:1.14.-.-]	At5g05690/5e-45/[QI] KOG0157 Cytochrome P450 CYP4/CYP19/CYP26 subfamilies	PTHR24286/1.4E-78/--	biological_process:GO:0016132//brassinosteroid biosynthetic process;GO:0010224//response to UV-B;GO:0055114//oxidation-reduction process;GO:0048657//anther wall tapetum cell differentiation;GO:0009911//positive regulation of flower development;GO:0010584//pollen exine formation;cellular_component:GO:0016021//integral component of membrane;molecular_function:GO:0020037//heme binding;GO:0005506//ir…
Unigene32293_All	gi|731391925|ref|XP_010650931.1|/1.76745108065838e-39/PREDICTED: cytochrome P450 86A1 [Vitis vinifera] &gt;gi|297745934|emb|CBI15990.3| unnamed protein product [Vitis vinifera]	gi|568214575|ref|NM_001288290.1|/7.84428629089034e-36/Solanum tuberosum CYP86A33 fatty acid omega-hydroxylase (LOC102577568), mRNA &gt;gi|167460235|gb|EU293405.1| Solanum tuberosum CYP86A33 fatty acid omega-hydroxylase mRNA, complete cds	sp|P48422|C86A1_ARATH/1e-34/Cytochrome P450 86A1 OS=Arabidopsis thaliana GN=CYP86A1 PE=1 SV=2	vvi:100243236/3e-40/cytochrome P450 86A1; K15401 fatty acid omega-hydroxylase [EC:1.14.-.-]	At5g58860/3e-34/[QI] KOG0157 Cytochrome P450 CYP4/CYP19/CYP26 subfamilies	PTHR24296/9.8E-55/--	biological_process:GO:0006631//fatty acid metabolic process;GO:0055114//oxidation-reduction process;GO:0010345//suberin biosynthetic process;cellular_component:GO:0016021//integral component of membrane;GO:0005773//vacuole;molecular_function:GO:0020037//heme binding;GO:0005506//iron ion binding;GO:0018685//alkane 1-monooxygenase activity;
Unigene32896_All	gi|255583073|ref|XP_002532304.1|/1.17944898427906e-11/PREDICTED: premnaspirodiene oxygenase [Ricinus communis] &gt;gi|223528006|gb|EEF30088.1| cytochrome P450, putative [Ricinus communis]	NA	sp|O81971|C71D9_SOYBN/5e-10/Cytochrome P450 71D9 OS=Glycine max GN=CYP71D9 PE=2 SV=1	pxb:103960984/9e-10/premnaspirodiene oxygenase-like; K07418 cytochrome P450 family 2 subfamily J [EC:1.14.14.1]	NA	NA	biological_process:GO:0044550//secondary metabolite biosynthetic process;GO:0055114//oxidation-reduction process;cellular_component:GO:0016021//integral component of membrane;molecular_function:GO:0047085//hydroxyphenylacetonitrile 2-monooxygenase activity;GO:0020037//heme binding;GO:0005506//iron ion binding;GO:0050592//4-hydroxyphenylacetaldehyde oxime monooxygenase activity;
Unigene33722_All	gi|823253575|ref|XP_012459419.1|/2.32684753529521e-120/PREDICTED: cytochrome P450 CYP749A22-like [Gossypium raimondii] &gt;gi|763811341|gb|KJB78243.1| hypothetical protein B456_012G185300 [Gossypium raimondii]	gi|645277456|ref|XM_008245557.1|/2.10128699831111e-74/PREDICTED: Prunus mume cytochrome P450 CYP749A22-like (LOC103342000), mRNA	sp|H2DH17|C7A22_PANGI/2e-96/Cytochrome P450 CYP749A22 OS=Panax ginseng PE=2 SV=1	jcu:105630581/4e-120/cytochrome P450 CYP749A22-like; K15639 PHYB activation tagged suppressor 1 [EC:1.14.-.-]	At3g14630/9e-70/[QI] KOG0157 Cytochrome P450 CYP4/CYP19/CYP26 subfamilies	PR00463/2.73E-16/E-class P450 group I signature	molecular_function:GO:0046872//metal ion binding;GO:0016491//oxidoreductase activity;
Unigene38043_All	gi|573958651|ref|XP_006661531.1|/1.5614022844388e-19/PREDICTED: NADPH--cytochrome P450 reductase-like [Oryza brachyantha]	NA	sp|Q9SB48|NCPR1_ARATH/2e-19/NADPH--cytochrome P450 reductase 1 OS=Arabidopsis thaliana GN=ATR1 PE=1 SV=1	obr:102706876/3e-20/NADPH--cytochrome P450 reductase-like; K00327 NADPH-ferrihemoprotein reductase [EC:1.6.2.4]	7297099/7e-35/[C] KOG1158 NADP/FAD dependent oxidoreductase	PTHR19384/1.8E-46/--	NA
Unigene38218_All	gi|694452402|ref|XP_009351155.1|/5.87073603574689e-06/PREDICTED: cytochrome P450 6B6-like [Pyrus x bretschneideri] &gt;gi|768409901|ref|XP_011555354.1| PREDICTED: cytochrome P450 6B6-like [Plutella xylostella]	NA	NA	pxb:103942694/1e-06/cytochrome P450 6B6-like; K14999 cytochrome P450 family 6 [EC:1.14.-.-]	CE03071/3e-12/[Q] KOG0158 Cytochrome P450 CYP3/CYP5/CYP6/CYP9 subfamilies	PR00464/1.1E-5/Group II E-class P450 signature	NA
Unigene38341_All	gi|922329165|ref|XP_003627663.2|/2.02459426001705e-21/cytochrome P450 family protein [Medicago truncatula] &gt;gi|657373278|gb|AET02139.2| cytochrome P450 family protein [Medicago truncatula]	gi|645228907|ref|XR_513386.1|/3.96618846282729e-19/PREDICTED: Prunus mume uncharacterized LOC103321203 (LOC103321203), transcript variant X2, ncRNA	sp|Q50EK3|C04C1_PINTA/9e-14/Cytochrome P450 704C1 OS=Pinus taeda GN=CYP704C1 PE=2 SV=1	zma:100191749/9e-14/ms26; male sterile26; K20495 long-chain fatty acid omega-monooxygenase [EC:1.14.13.205]	At2g45510/8e-13/[QI] KOG0157 Cytochrome P450 CYP4/CYP19/CYP26 subfamilies	PF00067/5.1E-8/Cytochrome P450	biological_process:GO:0055114//oxidation-reduction process;molecular_function:GO:0016705//oxidoreductase activity, acting on paired donors, with incorporation or reduction of molecular oxygen;GO:0020037//heme binding;GO:0005506//iron ion binding;GO:0004497//monooxygenase activity;
Unigene40843_All	gi|357494967|ref|XP_003617772.1|/1.59954247484054e-16/cytochrome P450 family 71 protein [Medicago truncatula] &gt;gi|355519107|gb|AET00731.1| cytochrome P450 family 71 protein [Medicago truncatula]	gi|566185249|ref|XM_006380042.1|/4.17635847640277e-08/Populus trichocarpa hypothetical protein (POPTR_0008s21950g) mRNA, complete cds	sp|P98183|C71DC_CATRO/1e-15/Tabersonine 16-hydroxylase (Fragment) OS=Catharanthus roseus GN=CYP71D12 PE=1 SV=1	lja:Lj0g3v0356929.1/3e-17/Lj0g3v0356929.1; -; K00512 steroid 17alpha-monooxygenase / 17alpha-hydroxyprogesterone deacetylase [EC:1.14.14.19 1.14.14.32]	At2g30750/3e-11/[Q] KOG0156 Cytochrome P450 CYP2 subfamily	PTHR24298/5.5E-27/--	biological_process:GO:0044550//secondary metabolite biosynthetic process;GO:0055114//oxidation-reduction process;cellular_component:GO:0016021//integral component of membrane;molecular_function:GO:0016709//oxidoreductase activity, acting on paired donors, with incorporation or reduction of molecular oxygen, NAD(P)H as one donor, and incorporation of one atom of oxygen;GO:0020037//heme binding;GO:…
Unigene43082_All	gi|497156913|dbj|BAN19913.1|/2.58383534907741e-30/cytochrome P450 [Echinochloa phyllopogon]	NA	sp|Q05047|C72A1_CATRO/2e-28/Secologanin synthase OS=Catharanthus roseus GN=CYP72A1 PE=2 SV=1	csl:COCSUDRAFT_49034/2e-29/cytochrome P450; K01832 thromboxane-A synthase [EC:5.3.99.5]	CE03071/1e-33/[Q] KOG0158 Cytochrome P450 CYP3/CYP5/CYP6/CYP9 subfamilies	PR00385/1.2E-11/P450 superfamily signature	molecular_function:GO:0016491//oxidoreductase activity;
Unigene43437_All	gi|590677243|ref|XP_007039966.1|/4.38377890629765e-14/Cytochrome P450, putative [Theobroma cacao] &gt;gi|508777211|gb|EOY24467.1| Cytochrome P450, putative [Theobroma cacao]	NA	sp|Q42799|C93A2_SOYBN/8e-09/Cytochrome P450 93A2 OS=Glycine max GN=CYP93A2 PE=2 SV=1	gra:105789196/2e-14/flavonoid 3'-monooxygenase-like; K20770 (+)-delta-cadinene 8-hydroxylase [EC:1.14.-.-]	At5g44620/9e-09/[Q] KOG0156 Cytochrome P450 CYP2 subfamily	PTHR24298/4.8E-17/--	cellular_component:GO:0016020//membrane;molecular_function:GO:0016705//oxidoreductase activity, acting on paired donors, with incorporation or reduction of molecular oxygen;GO:0046872//metal ion binding;GO:0004497//monooxygenase activity;
Unigene44032_All	gi|255541948|ref|XP_002512038.1|/1.05450926049709e-53/PREDICTED: cytochrome P450 CYP749A22 [Ricinus communis] &gt;gi|223549218|gb|EEF50707.1| cytochrome P450, putative [Ricinus communis]	gi|596258119|ref|XM_007224776.1|/2.68679974353439e-40/Prunus persica hypothetical protein (PRUPE_ppa023100mg) mRNA, complete cds	sp|H2DH17|C7A22_PANGI/3e-52/Cytochrome P450 CYP749A22 OS=Panax ginseng PE=2 SV=1	rcu:8264592/2e-54/cytochrome P450 CYP749A22; K15639 PHYB activation tagged suppressor 1 [EC:1.14.-.-]	At3g14630/2e-41/[QI] KOG0157 Cytochrome P450 CYP4/CYP19/CYP26 subfamilies	PR00385/4.04E-7/P450 superfamily signature	biological_process:GO:0055114//oxidation-reduction process;cellular_component:GO:0016021//integral component of membrane;molecular_function:GO:0050616//secologanin synthase activity;GO:0016705//oxidoreductase activity, acting on paired donors, with incorporation or reduction of molecular oxygen;GO:0020037//heme binding;GO:0005506//iron ion binding;GO:0004497//monooxygenase activity;
Unigene44302_All	gi|802723197|ref|XP_012085504.1|/2.97072580635835e-39/PREDICTED: cytochrome P450 71B26-like [Jatropha curcas]	NA	sp|Q9LTL8|C71BO_ARATH/2e-33/Cytochrome P450 71B24 OS=Arabidopsis thaliana GN=CYP71B24 PE=2 SV=1	bna:106349348/2e-33/cytochrome P450 71B3-like; K00517	At3g26230/4e-33/[Q] KOG0156 Cytochrome P450 CYP2 subfamily	PTHR24298/3.4E-26/--	molecular_function:GO:0046872//metal ion binding;GO:0016491//oxidoreductase activity;
Unigene44560_All	gi|747105261|ref|XP_011100902.1|/1.24448541991676e-08/PREDICTED: cytochrome P450 86B1-like [Sesamum indicum]	NA	NA	NA	At2g21910/1e-07/[QI] KOG0157 Cytochrome P450 CYP4/CYP19/CYP26 subfamilies	NA	biological_process:GO:0055114//oxidation-reduction process;cellular_component:GO:0016021//integral component of membrane;molecular_function:GO:0016705//oxidoreductase activity, acting on paired donors, with incorporation or reduction of molecular oxygen;GO:0020037//heme binding;GO:0005506//iron ion binding;GO:0004497//monooxygenase activity;
Unigene44791_All	gi|697106686|ref|XP_009607163.1|/6.00940303400135e-16/PREDICTED: cytochrome P450 CYP749A22-like [Nicotiana tomentosiformis]	NA	sp|H2DH17|C7A22_PANGI/4e-14/Cytochrome P450 CYP749A22 OS=Panax ginseng PE=2 SV=1	mdm:103430657/3e-13/cytochrome P450 CYP749A22-like; K15639 PHYB activation tagged suppressor 1 [EC:1.14.-.-]	At5g38450/1e-06/[QI] KOG0157 Cytochrome P450 CYP4/CYP19/CYP26 subfamilies	PTHR24282:SF20/4.8E-17/--	cellular_component:GO:0016020//membrane;molecular_function:GO:0046872//metal ion binding;GO:0016491//oxidoreductase activity;
Unigene45320_All	gi|590636723|ref|XP_007028925.1|/2.25347091799035e-31/Cytochrome P450, family 712, subfamily A, polypeptide 1 [Theobroma cacao] &gt;gi|508717530|gb|EOY09427.1| Cytochrome P450, family 712, subfamily A, polypeptide 1 [Theobroma cacao]	NA	sp|Q9XHC6|C93E1_SOYBN/3e-17/Beta-amyrin 24-hydroxylase OS=Glycine max GN=CYP93E1 PE=1 SV=1	jcu:105634758/3e-23/3,9-dihydroxypterocarpan 6A-monooxygenase-like; K07418 cytochrome P450 family 2 subfamily J [EC:1.14.14.1]	At2g42250/1e-26/[Q] KOG0156 Cytochrome P450 CYP2 subfamily	PR00463/1.5E-5/E-class P450 group I signature	biological_process:GO:0055114//oxidation-reduction process;cellular_component:GO:0016021//integral component of membrane;molecular_function:GO:0020037//heme binding;GO:0033771//licodione synthase activity;GO:0005506//iron ion binding;
Unigene48274_All	gi|734400668|gb|KHN31515.1|/9.69907765739418e-06/Cytochrome P450 71A26 [Glycine soja]	NA	NA	sot:102581353/8e-06/cytochrome P450 71A1-like; K20617 cytochrome P450 family 71 subfamily A	NA	PR00385/2.0E-5/P450 superfamily signature	NA
Unigene49027_All	gi|802725384|ref|XP_012086044.1|/6.20535361630506e-61/PREDICTED: cytochrome P450 76A1-like [Jatropha curcas] &gt;gi|643713212|gb|KDP26153.1| hypothetical protein JCGZ_22834 [Jatropha curcas]	NA	sp|P37121|C76A1_SOLME/1e-44/Cytochrome P450 76A1 (Fragment) OS=Solanum melongena GN=CYP76A1 PE=2 SV=1	jcu:105645137/1e-61/cytochrome P450 76A1-like; K20618 cytochrome P450 family 76 subfamily A	At3g52970/2e-36/[Q] KOG0156 Cytochrome P450 CYP2 subfamily	PTHR24298/2.9E-84/--	biological_process:GO:0055114//oxidation-reduction process;molecular_function:GO:0016705//oxidoreductase activity, acting on paired donors, with incorporation or reduction of molecular oxygen;GO:0020037//heme binding;GO:0005506//iron ion binding;GO:0004497//monooxygenase activity;
Unigene49161_All	gi|743787446|ref|XP_011030904.1|/1.45643725437186e-30/PREDICTED: cytochrome P450 82C4-like [Populus euphratica]	NA	sp|Q9SZ46|C82C4_ARATH/2e-24/Cytochrome P450 82C4 OS=Arabidopsis thaliana GN=CYP82C4 PE=2 SV=1	vvi:100247206/3e-29/cytochrome P450 82C4; K00512 steroid 17alpha-monooxygenase / 17alpha-hydroxyprogesterone deacetylase [EC:1.14.14.19 1.14.14.32]	At4g31940/6e-24/[Q] KOG0156 Cytochrome P450 CYP2 subfamily	PTHR24298:SF172/1.1E-39/--	biological_process:GO:0044550//secondary metabolite biosynthetic process;GO:0055114//oxidation-reduction process;cellular_component:GO:0016021//integral component of membrane;molecular_function:GO:0016709//oxidoreductase activity, acting on paired donors, with incorporation or reduction of molecular oxygen, NAD(P)H as one donor, and incorporation of one atom of oxygen;GO:0020037//heme binding;GO:…
Unigene50138_All	gi|697137198|ref|XP_009622691.1|/3.88355393695481e-07/PREDICTED: cytochrome P450 83B1-like, partial [Nicotiana tomentosiformis]	NA	NA	NA	NA	NA	NA
Unigene50379_All	gi|743787466|ref|XP_011030954.1|/1.34962269138828e-90/PREDICTED: cytochrome P450 CYP82D47-like isoform X2 [Populus euphratica]	NA	sp|Q9SZ46|C82C4_ARATH/1e-73/Cytochrome P450 82C4 OS=Arabidopsis thaliana GN=CYP82C4 PE=2 SV=1	cit:102610662/2e-90/cytochrome P450 CYP82D47-like; K00517	At4g31940/3e-73/[Q] KOG0156 Cytochrome P450 CYP2 subfamily	PR00385/5.6E-13/P450 superfamily signature	biological_process:GO:0044550//secondary metabolite biosynthetic process;GO:0055114//oxidation-reduction process;cellular_component:GO:0016021//integral component of membrane;molecular_function:GO:0016709//oxidoreductase activity, acting on paired donors, with incorporation or reduction of molecular oxygen, NAD(P)H as one donor, and incorporation of one atom of oxygen;GO:0020037//heme binding;GO:…
Unigene50754_All	gi|590605696|ref|XP_007020554.1|/7.02330290467595e-20/Cytochrome P450 71D10, putative [Theobroma cacao] &gt;gi|508720182|gb|EOY12079.1| Cytochrome P450 71D10, putative [Theobroma cacao]	NA	sp|A6YIH8|C7D55_HYOMU/4e-18/Premnaspirodiene oxygenase OS=Hyoscyamus muticus GN=CYP71D55 PE=1 SV=1	mtr:MTR_5g073230/7e-18/cytochrome P450 family 71 protein; K07418 cytochrome P450 family 2 subfamily J [EC:1.14.14.1]	At3g26290/4e-14/[Q] KOG0156 Cytochrome P450 CYP2 subfamily	PTHR24298:SF178/2.9E-36/--	biological_process:GO:0055114//oxidation-reduction process;molecular_function:GO:0016705//oxidoreductase activity, acting on paired donors, with incorporation or reduction of molecular oxygen;GO:0020037//heme binding;GO:0005506//iron ion binding;GO:0004497//monooxygenase activity;
Unigene51049_All	gi|357482355|ref|XP_003611463.1|/1.64453526757431e-37/cytochrome P450 family ent-kaurenoic acid oxidase [Medicago truncatula] &gt;gi|355512798|gb|AES94421.1| cytochrome P450 family ent-kaurenoic acid oxidase [Medicago truncatula]	NA	sp|Q9AXH9|KAO1_HORVU/4e-38/Ent-kaurenoic acid oxidase 1 OS=Hordeum vulgare GN=KAO1 PE=1 SV=1	lja:Lj2g3v1985180.1/2e-38/Lj2g3v1985180.1; -; K04123 ent-kaurenoic acid hydroxylase [EC:1.14.13.79]	At2g32440/4e-33/[QI] KOG0157 Cytochrome P450 CYP4/CYP19/CYP26 subfamilies	PR00359/8.986711E-15/B-class P450 signature	cellular_component:GO:0016020//membrane;molecular_function:GO:0046872//metal ion binding;GO:0016491//oxidoreductase activity;
Unigene51178_All	gi|694437598|ref|XP_009345818.1|/5.10140005018022e-39/PREDICTED: cytochrome P450 71D9-like [Pyrus x bretschneideri]	NA	sp|O81971|C71D9_SOYBN/3e-33/Cytochrome P450 71D9 OS=Glycine max GN=CYP71D9 PE=2 SV=1	adu:107471941/2e-34/cytochrome P450 71D9-like; K00512 steroid 17alpha-monooxygenase / 17alpha-hydroxyprogesterone deacetylase [EC:1.14.14.19 1.14.14.32]	At5g42590/8e-25/[Q] KOG0156 Cytochrome P450 CYP2 subfamily	PTHR24298:SF57/2.2E-55/--	cellular_component:GO:0016020//membrane;molecular_function:GO:0046872//metal ion binding;GO:0016491//oxidoreductase activity;
Unigene51205_All	gi|470119535|ref|XP_004295869.1|/2.89028711836085e-18/PREDICTED: cytochrome P450 71D11-like [Fragaria vesca subsp. vesca]	NA	sp|O48923|C71DA_SOYBN/4e-16/Cytochrome P450 71D10 OS=Glycine max GN=CYP71D10 PE=2 SV=1	tcc:TCM_032838/9e-16/Cytochrome P450; K00512 steroid 17alpha-monooxygenase / 17alpha-hydroxyprogesterone deacetylase [EC:1.14.14.19 1.14.14.32]	At3g26320/2e-10/[Q] KOG0156 Cytochrome P450 CYP2 subfamily	PTHR24298:SF178/4.0E-29/--	biological_process:GO:0055114//oxidation-reduction process;cellular_component:GO:0016021//integral component of membrane;molecular_function:GO:0016705//oxidoreductase activity, acting on paired donors, with incorporation or reduction of molecular oxygen;GO:0020037//heme binding;GO:0005506//iron ion binding;GO:0004497//monooxygenase activity;
Unigene51238_All	gi|590575406|ref|XP_007012677.1|/1.59296471705448e-32/Cytochrome P450, putative [Theobroma cacao] &gt;gi|508783040|gb|EOY30296.1| Cytochrome P450, putative [Theobroma cacao]	gi|567881720|ref|XM_006433356.1|/2.1742023079326e-51/Citrus clementina hypothetical protein (CICLE_v10003399mg) mRNA, complete cds	sp|H1A988|C7254_GLYUR/2e-27/11-oxo-beta-amyrin 30-oxidase OS=Glycyrrhiza uralensis GN=CYP72A154 PE=1 SV=1	bvg:104894235/2e-26/cytochrome P450 CYP72A219-like; K07426 cytochrome P450 family 4 subfamily B polypeptide 1 [EC:1.14.14.1]	At3g14610/1e-26/[QI] KOG0157 Cytochrome P450 CYP4/CYP19/CYP26 subfamilies	PTHR24282/1.6E-51/--	biological_process:GO:0055114//oxidation-reduction process;molecular_function:GO:0016705//oxidoreductase activity, acting on paired donors, with incorporation or reduction of molecular oxygen;GO:0020037//heme binding;GO:0005506//iron ion binding;GO:0004497//monooxygenase activity;
Unigene51313_All	gi|823230747|ref|XP_012448092.1|/6.30753023964158e-60/PREDICTED: cytochrome P450 72A15-like [Gossypium raimondii] &gt;gi|763787461|gb|KJB54457.1| hypothetical protein B456_009G035000 [Gossypium raimondii]	gi|595816322|ref|XM_007203979.1|/2.95738621919027e-63/Prunus persica hypothetical protein (PRUPE_ppa021108mg) mRNA, complete cds	sp|H1A988|C7254_GLYUR/1e-32/11-oxo-beta-amyrin 30-oxidase OS=Glycyrrhiza uralensis GN=CYP72A154 PE=1 SV=1	cmo:103486998/1e-32/cytochrome P450 CYP72A219-like; K07426 cytochrome P450 family 4 subfamily B polypeptide 1 [EC:1.14.14.1]	At3g14650/3e-31/[QI] KOG0157 Cytochrome P450 CYP4/CYP19/CYP26 subfamilies	PTHR24282:SF29/1.2E-101/--	biological_process:GO:0055114//oxidation-reduction process;molecular_function:GO:0016705//oxidoreductase activity, acting on paired donors, with incorporation or reduction of molecular oxygen;GO:0020037//heme binding;GO:0005506//iron ion binding;GO:0004497//monooxygenase activity;
Unigene51346_All	gi|590575406|ref|XP_007012677.1|/5.95679791149896e-19/Cytochrome P450, putative [Theobroma cacao] &gt;gi|508783040|gb|EOY30296.1| Cytochrome P450, putative [Theobroma cacao]	NA	sp|H2DH21|C7A29_PANGI/5e-13/Cytochrome P450 CYP72A219 OS=Panax ginseng PE=2 SV=1	sot:102584840/3e-10/cytochrome P450 CYP72A219-like; K07428 cytochrome P450 family 4 subfamily X [EC:1.14.14.1]	At3g14640/3e-11/[QI] KOG0157 Cytochrome P450 CYP4/CYP19/CYP26 subfamilies	PTHR24282:SF29/2.2E-23/--	biological_process:GO:0055114//oxidation-reduction process;molecular_function:GO:0016705//oxidoreductase activity, acting on paired donors, with incorporation or reduction of molecular oxygen;GO:0020037//heme binding;GO:0005506//iron ion binding;GO:0004497//monooxygenase activity;
Unigene51371_All	gi|590631516|ref|XP_007027586.1|/2.05730886958673e-179/Cytochrome P450 [Theobroma cacao] &gt;gi|508716191|gb|EOY08088.1| Cytochrome P450 [Theobroma cacao]	gi|731400705|ref|XM_010655729.1|/0/PREDICTED: Vitis vinifera cytochrome P450 76A1 (LOC100252720), mRNA	sp|P37122|C76A2_SOLME/9e-98/Cytochrome P450 76A2 OS=Solanum melongena GN=CYP76A2 PE=2 SV=1	tcc:TCM_022403/4e-180/Cytochrome P450; K20618 cytochrome P450 family 76 subfamily A	At3g52970/1e-145/[Q] KOG0156 Cytochrome P450 CYP2 subfamily	PTHR24298:SF160/3.4E-283/--	biological_process:GO:0055114//oxidation-reduction process;cellular_component:GO:0016021//integral component of membrane;molecular_function:GO:0016705//oxidoreductase activity, acting on paired donors, with incorporation or reduction of molecular oxygen;GO:0020037//heme binding;GO:0005506//iron ion binding;GO:0004497//monooxygenase activity;
Unigene51814_All	gi|255584586|ref|XP_002533019.1|/0/PREDICTED: abscisic acid 8&apos;-hydroxylase 3 [Ricinus communis] &gt;gi|223527208|gb|EEF29373.1| cytochrome P450, putative [Ricinus communis]	gi|590600470|ref|XM_007019402.1|/0/Theobroma cacao Cytochrome P450 (TCM_035527) mRNA, complete cds	sp|Q9FH76|ABAH3_ARATH/6e-80/Abscisic acid 8'-hydroxylase 3 OS=Arabidopsis thaliana GN=CYP707A3 PE=1 SV=1	bdi:100821145/0.0/abscisic acid 8'-hydroxylase 3-like; K07437 cytochrome P450 family 26 subfamily A	At5g45340/2e-79/[QI] KOG0157 Cytochrome P450 CYP4/CYP19/CYP26 subfamilies	PTHR24286:SF71/0.0/--	biological_process:GO:0055114//oxidation-reduction process;cellular_component:GO:0016021//integral component of membrane;molecular_function:GO:0016705//oxidoreductase activity, acting on paired donors, with incorporation or reduction of molecular oxygen;GO:0020037//heme binding;GO:0005506//iron ion binding;GO:0004497//monooxygenase activity;
Unigene51997_All	gi|764559972|ref|XP_004295868.2|/2.95136027928671e-31/PREDICTED: cytochrome P450 71D11-like [Fragaria vesca subsp. vesca]	gi|802610889|ref|XM_012218804.1|/6.76826497350764e-27/PREDICTED: Jatropha curcas cytochrome P450 71D10-like (LOC105635718), mRNA	sp|O22307|C71DB_LOTJA/3e-28/Cytochrome P450 71D11 (Fragment) OS=Lotus japonicus GN=CYP71D11 PE=2 SV=1	cit:102615599/7e-32/cytochrome P450 71D11-like; K00512 steroid 17alpha-monooxygenase / 17alpha-hydroxyprogesterone deacetylase [EC:1.14.14.19 1.14.14.32]	At3g26210/4e-24/[Q] KOG0156 Cytochrome P450 CYP2 subfamily	PF00067/1.4E-14/Cytochrome P450	biological_process:GO:0055114//oxidation-reduction process;molecular_function:GO:0016705//oxidoreductase activity, acting on paired donors, with incorporation or reduction of molecular oxygen;GO:0020037//heme binding;GO:0005506//iron ion binding;GO:0004497//monooxygenase activity;
Unigene52112_All	gi|590597241|ref|XP_007018555.1|/2.87008324882138e-96/Cytochrome P450 [Theobroma cacao] &gt;gi|508723883|gb|EOY15780.1| Cytochrome P450 [Theobroma cacao]	NA	sp|Q9LHA1|C8D11_ARATH/3e-71/Cytochrome P450 81D11 OS=Arabidopsis thaliana GN=CYP81D11 PE=2 SV=1	cit:102612547/6e-86/isoflavone 2'-hydroxylase-like; K00517	At4g37340/3e-72/[Q] KOG0156 Cytochrome P450 CYP2 subfamily	PTHR24298/1.1E-153/--	biological_process:GO:0055114//oxidation-reduction process;molecular_function:GO:0016705//oxidoreductase activity, acting on paired donors, with incorporation or reduction of molecular oxygen;GO:0020037//heme binding;GO:0005506//iron ion binding;GO:0004497//monooxygenase activity;

## Sheet: DEGs of CYP450 family
GeneID	Length	Leaf-Expression	Root-Expression	log2FoldChange(Root/Leaf)	Padj	Up/Down-Regulation	Pvalue	Nr	Nt	SwissProt	KEGG	KOG	InterPro	GO
CL10800.Contig2_All	1651	129.735	1341.34	3.37004	8.12359e-05	Up	6.01406e-06	gi|566188033|ref|XP_002312905.2|/0/cytochrome P450 family protein [Populus trichocarpa] &gt;gi|550331742|gb|EEE86860.2| cytochrome P450 family protein [Populus trichocarpa]	gi|822624590|gb|KP323405.1|/8.40895028109922e-133/Gossypium barbadense var. brasiliense cytochrome P450 mRNA, complete cds	sp|Q9ZUX1|C94C1_ARATH/2e-174/Cytochrome P450 94C1 OS=Arabidopsis thaliana GN=CYP94C1 PE=2 SV=1	ath:AT2G27690/4e-173/CYP94C1; cytochrome P450, family 94, subfamily C, polypeptide 1; K20624 12-hydroxyjasmonoyl-L-isoleucine oxidase / fatty acid hydroxylase [EC:1.14.-.-]	At2g27690/6e-174/[QI] KOG0157 Cytochrome P450 CYP4/CYP19/CYP26 subfamilies	PTHR24296/0.0/--	biological_process:GO:0055114//oxidation-reduction process;cellular_component:GO:0016021//integral component of membrane;molecular_function:GO:0020037//heme binding;GO:0070330//aromatase activity;GO:0005506//iron ion binding;
CL2500.Contig4_All	1820	402.281	4423.44	3.45889	2.00647e-14	Up	2.95047e-16	gi|802644788|ref|XP_012079327.1|/9.30234945684143e-159/PREDICTED: cytochrome P450 81E8-like [Jatropha curcas] &gt;gi|643722134|gb|KDP32013.1| hypothetical protein JCGZ_12474 [Jatropha curcas]	gi|955349410|ref|XM_006590580.2|/3.93052607593302e-17/PREDICTED: Glycine max cytochrome P450 81E8 (LOC100804509), mRNA	sp|Q9LHA1|C8D11_ARATH/2e-132/Cytochrome P450 81D11 OS=Arabidopsis thaliana GN=CYP81D11 PE=2 SV=1	tcc:TCM_019148/7e-156/Cytochrome P450, family 81, subfamily D, polypeptide 8; K00517	At4g37370/5e-140/[Q] KOG0156 Cytochrome P450 CYP2 subfamily	PTHR24298/2.4E-295/--	biological_process:GO:0055114//oxidation-reduction process;cellular_component:GO:0016021//integral component of membrane;molecular_function:GO:0020037//heme binding;GO:0005506//iron ion binding;GO:0033773//isoflavone 2'-hydroxylase activity;
CL9946.Contig2_All	610	0.749328	9.29756	3.63318	0.0353466	Up	0.00688236	gi|255549934|ref|XP_002516018.1|/1.56145330882297e-82/PREDICTED: cytochrome P450 71A1 [Ricinus communis] &gt;gi|223544923|gb|EEF46438.1| flavonoid 3-hydroxylase, putative [Ricinus communis]	gi|590575234|ref|XM_007012567.1|/1.13004793011022e-102/Theobroma cacao Cytochrome P450 superfamily protein isoform 2 (TCM_037521) mRNA, complete cds	sp|P24465|C71A1_PERAE/8e-49/Cytochrome P450 71A1 OS=Persea americana GN=CYP71A1 PE=1 SV=2	ats:F775_17104/2e-66/Flavonoid 3'-monooxygenase; K07410 cytochrome P450 family 1 subfamily B polypeptide 1 [EC:1.14.14.1]	At5g07990/2e-45/[Q] KOG0156 Cytochrome P450 CYP2 subfamily	NA	biological_process:GO:0055114//oxidation-reduction process;molecular_function:GO:0020037//heme binding;GO:0005506//iron ion binding;GO:0033772//flavonoid 3',5'-hydroxylase activity;
Unigene30813_All	463	0.577848	8.30534	3.84528	0.0209892	Up	0.00362591	gi|702371918|ref|XP_010061805.1|/2.64562691824154e-56/PREDICTED: cytochrome P450 CYP82D47-like [Eucalyptus grandis] &gt;gi|629103336|gb|KCW68805.1| hypothetical protein EUGRSUZ_F02404 [Eucalyptus grandis]	NA	sp|Q9SZ46|C82C4_ARATH/1e-47/Cytochrome P450 82C4 OS=Arabidopsis thaliana GN=CYP82C4 PE=2 SV=1	egr:104451880/5e-56/cytochrome P450 CYP82D47; K00512 steroid 17alpha-monooxygenase / 17alpha-hydroxyprogesterone deacetylase [EC:1.14.14.19 1.14.14.32]	At4g31940/3e-47/[Q] KOG0156 Cytochrome P450 CYP2 subfamily	PR00385/4.68E-8/P450 superfamily signature	biological_process:GO:0055114//oxidation-reduction process;cellular_component:GO:0016021//integral component of membrane;molecular_function:GO:0016705//oxidoreductase activity, acting on paired donors, with incorporation or reduction of molecular oxygen;GO:0020037//heme binding;GO:0005506//iron ion binding;GO:0004497//monooxygenase activity;
CL8302.Contig2_All	1726	1.55794	258.871	7.37646	8.03619e-11	Up	1.88569e-12	gi|658005593|ref|XP_008337945.1|/5.61732657574319e-158/PREDICTED: cytochrome P450 71D9-like [Malus domestica]	gi|922384384|ref|XM_003600291.2|/2.14799458629373e-44/Medicago truncatula cytochrome P450 family 71 protein mRNA	sp|O81971|C71D9_SOYBN/3e-142/Cytochrome P450 71D9 OS=Glycine max GN=CYP71D9 PE=2 SV=1	adu:107471941/3e-143/cytochrome P450 71D9-like; K00512 steroid 17alpha-monooxygenase / 17alpha-hydroxyprogesterone deacetylase [EC:1.14.14.19 1.14.14.32]	At3g26300/8e-98/[Q] KOG0156 Cytochrome P450 CYP2 subfamily	PTHR24298:SF178/3.2E-287/--	cellular_component:GO:0016020//membrane;molecular_function:GO:0046872//metal ion binding;GO:0016491//oxidoreductase activity;
Unigene13688_All	1831	8.84592	391.117	5.46645	2.0501e-15	Up	2.66786e-17	gi|255538496|ref|XP_002510313.1|/2.01035105607096e-177/PREDICTED: cytochrome P450 CYP82D47 [Ricinus communis] &gt;gi|223551014|gb|EEF52500.1| cytochrome P450, putative [Ricinus communis]	NA	sp|O49858|C82A3_SOYBN/4e-139/Cytochrome P450 82A3 OS=Glycine max GN=CYP82A3 PE=2 SV=1	rcu:8260912/4e-178/cytochrome P450 CYP82D47; K07408 cytochrome P450 family 1 subfamily A polypeptide 1 [EC:1.14.14.1]	At4g31940/2e-137/[Q] KOG0156 Cytochrome P450 CYP2 subfamily	PF00067/2.9E-95/Cytochrome P450	cellular_component:GO:0016020//membrane;molecular_function:GO:0016705//oxidoreductase activity, acting on paired donors, with incorporation or reduction of molecular oxygen;GO:0046872//metal ion binding;GO:0004497//monooxygenase activity;
CL9578.Contig2_All	2106	210.715	42.9758	-2.2937	0.00290443	Down	0.00034434	gi|702240362|ref|XP_010044825.1|/0/PREDICTED: cytochrome P450 97B2, chloroplastic [Eucalyptus grandis] &gt;gi|629124111|gb|KCW88536.1| hypothetical protein EUGRSUZ_A00911 [Eucalyptus grandis] &gt;gi|629124112|gb|KCW88537.1| hypothetical protein EUGRSUZ_A00911 [Eucalyptus grandis] &gt;gi|629124113|gb|KCW88538.1| hypothetical protein EUGRSUZ_A00911 [Eucalyptus grandis]	gi|590711217|ref|XM_007048982.1|/0/Theobroma cacao Cytochrome P450 97B2, chloroplastic isoform 2 (TCM_002032) mRNA, complete cds	sp|O48921|C97B2_SOYBN/0.0/Cytochrome P450 97B2, chloroplastic OS=Glycine max GN=CYP97B2 PE=2 SV=1	cre:CHLREDRAFT_196742/4e-121/CYP97A5; cytochrome P450, carotenoid hydroxylase; K15747 beta-ring hydroxylase [EC:1.14.-.-]	At4g15110/0.0/[QI] KOG0157 Cytochrome P450 CYP4/CYP19/CYP26 subfamilies	PF00067/3.5E-22/Cytochrome P450	biological_process:GO:0055114//oxidation-reduction process;molecular_function:GO:0016705//oxidoreductase activity, acting on paired donors, with incorporation or reduction of molecular oxygen;GO:0020037//heme binding;GO:0005506//iron ion binding;GO:0004497//monooxygenase activity;
Unigene12411_All	1805	29.1584	199.288	2.77287	0.000454022	Up	4.12295e-05	gi|743798079|ref|XP_011009723.1|/0/PREDICTED: cytochrome P450 CYP749A22-like [Populus euphratica]	gi|645277456|ref|XM_008245557.1|/5.58192633333324e-125/PREDICTED: Prunus mume cytochrome P450 CYP749A22-like (LOC103342000), mRNA	sp|H2DH17|C7A22_PANGI/5e-176/Cytochrome P450 CYP749A22 OS=Panax ginseng PE=2 SV=1	pmum:107880141/2e-178/cytochrome P450 CYP749A22-like; K15639 PHYB activation tagged suppressor 1 [EC:1.14.-.-]	At3g14630/1e-102/[QI] KOG0157 Cytochrome P450 CYP4/CYP19/CYP26 subfamilies	PTHR24282/0.0/--	biological_process:GO:0055114//oxidation-reduction process;cellular_component:GO:0016021//integral component of membrane;molecular_function:GO:0016705//oxidoreductase activity, acting on paired donors, with incorporation or reduction of molecular oxygen;GO:0020037//heme binding;GO:0005506//iron ion binding;GO:0004497//monooxygenase activity;
CL2044.Contig1_All	2795	8855.78	3561.27	-1.31423	1.2477e-06	Down	6.02135e-08	gi|590675814|ref|XP_007039555.1|/3.07681478915447e-82/Cytochrome P450 88D6, putative [Theobroma cacao] &gt;gi|508776800|gb|EOY24056.1| Cytochrome P450 88D6, putative [Theobroma cacao]	gi|985458589|ref|XM_006485366.2|/7.58545296203539e-41/PREDICTED: Citrus sinensis beta-amyrin 11-oxidase-like (LOC102614081), mRNA	sp|B5BSX1|BAMO_GLYUR/1e-77/Beta-amyrin 11-oxidase OS=Glycyrrhiza uralensis GN=CYP88D6 PE=1 SV=1	cam:101498233/6e-82/beta-amyrin 11-oxidase-like; K04123 ent-kaurenoic acid hydroxylase [EC:1.14.13.79]	At2g32440/1e-71/[QI] KOG0157 Cytochrome P450 CYP4/CYP19/CYP26 subfamilies	NA	cellular_component:GO:0016020//membrane;molecular_function:GO:0046872//metal ion binding;GO:0016491//oxidoreductase activity;
CL8293.Contig3_All	884	8.58691	39.9586	2.2183	0.0116415	Up	0.00177968	gi|255537053|ref|XP_002509593.1|/1.93396808988179e-74/PREDICTED: flavonoid 3&apos;,5&apos;-hydroxylase 1 [Ricinus communis] &gt;gi|223549492|gb|EEF50980.1| cytochrome P450, putative [Ricinus communis]	NA	sp|O81973|C93A3_SOYBN/2e-30/Cytochrome P450 93A3 OS=Glycine max GN=CYP93A3 PE=2 SV=1	gra:105789196/3e-63/flavonoid 3'-monooxygenase-like; K20770 (+)-delta-cadinene 8-hydroxylase [EC:1.14.-.-]	At4g12300/1e-51/[Q] KOG0156 Cytochrome P450 CYP2 subfamily	PF00067/1.0E-34/Cytochrome P450	biological_process:GO:0044550//secondary metabolite biosynthetic process;cellular_component:GO:0016020//membrane;molecular_function:GO:0016709//oxidoreductase activity, acting on paired donors, with incorporation or reduction of molecular oxygen, NAD(P)H as one donor, and incorporation of one atom of oxygen;GO:0005488//binding;
CL2017.Contig3_All	2000	484.975	25.282	-4.26173	5.8339e-07	Down	2.63004e-08	gi|743919441|ref|XP_011003742.1|/0/PREDICTED: cytochrome P450 90B1-like isoform X1 [Populus euphratica]	gi|1000960153|ref|XM_002521557.2|/0/PREDICTED: Ricinus communis cytochrome P450 90B1 (LOC8273425), mRNA	sp|O64989|C90B1_ARATH/0.0/Cytochrome P450 90B1 OS=Arabidopsis thaliana GN=CYP90B1 PE=1 SV=2	gra:105803806/0.0/cytochrome P450 90B1; K09587 steroid 22-alpha-hydroxylase [EC:1.14.13.-]	At3g50660/0.0/[QI] KOG0157 Cytochrome P450 CYP4/CYP19/CYP26 subfamilies	PTHR24286/1.6E-265/--	biological_process:GO:0010268//brassinosteroid homeostasis;GO:0016132//brassinosteroid biosynthetic process;GO:0055114//oxidation-reduction process;GO:0007275//multicellular organism development;GO:0016125//sterol metabolic process;cellular_component:GO:0005783//endoplasmic reticulum;GO:0016021//integral component of membrane;molecular_function:GO:0020037//heme binding;GO:0005506//iron ion bindin…
CL9578.Contig1_All	1749	128.574	27.212	-2.24028	0.000603683	Down	5.70217e-05	gi|702240362|ref|XP_010044825.1|/0/PREDICTED: cytochrome P450 97B2, chloroplastic [Eucalyptus grandis] &gt;gi|629124111|gb|KCW88536.1| hypothetical protein EUGRSUZ_A00911 [Eucalyptus grandis] &gt;gi|629124112|gb|KCW88537.1| hypothetical protein EUGRSUZ_A00911 [Eucalyptus grandis] &gt;gi|629124113|gb|KCW88538.1| hypothetical protein EUGRSUZ_A00911 [Eucalyptus grandis]	gi|985453176|ref|XM_006481312.2|/0/PREDICTED: Citrus sinensis cytochrome P450 97B2, chloroplastic (LOC102626900), mRNA	sp|O48921|C97B2_SOYBN/0.0/Cytochrome P450 97B2, chloroplastic OS=Glycine max GN=CYP97B2 PE=2 SV=1	mpp:MICPUCDRAFT_57916/3e-96/cytochrome P450 superfamily protein; K15747 beta-ring hydroxylase [EC:1.14.-.-]	At4g15110/0.0/[QI] KOG0157 Cytochrome P450 CYP4/CYP19/CYP26 subfamilies	PTHR24291/7.9E-165/--	biological_process:GO:0055114//oxidation-reduction process;molecular_function:GO:0016705//oxidoreductase activity, acting on paired donors, with incorporation or reduction of molecular oxygen;GO:0020037//heme binding;GO:0005506//iron ion binding;GO:0004497//monooxygenase activity;
Unigene17261_All	1260	77.1235	0.72689	-6.72929	6.24595e-08	Down	2.34274e-09	gi|590703738|ref|XP_007046960.1|/1.51592523092701e-26/Cytochrome P450 superfamily protein isoform 2 [Theobroma cacao] &gt;gi|508699221|gb|EOX91117.1| Cytochrome P450 superfamily protein isoform 2 [Theobroma cacao]	gi|985432151|ref|XM_006466719.2|/2.64526377842812e-32/PREDICTED: Citrus sinensis cytochrome P450 90B1 (LOC102623486), transcript variant X1, mRNA	sp|O64989|C90B1_ARATH/4e-25/Cytochrome P450 90B1 OS=Arabidopsis thaliana GN=CYP90B1 PE=1 SV=2	tcc:TCM_000402/3e-27/Cytochrome P450 superfamily protein isoform 1; K09587 steroid 22-alpha-hydroxylase [EC:1.14.13.-]	At3g50660/1e-24/[QI] KOG0157 Cytochrome P450 CYP4/CYP19/CYP26 subfamilies	NA	biological_process:GO:0009826//unidimensional cell growth;GO:0009741//response to brassinosteroid;GO:0016132//brassinosteroid biosynthetic process;GO:0055114//oxidation-reduction process;GO:0009867//jasmonic acid mediated signaling pathway;GO:0010358//leaf shaping;cellular_component:GO:0005783//endoplasmic reticulum;GO:0016021//integral component of membrane;molecular_function:GO:0020037//heme bi…
CL12235.Contig2_All	2542	2709.28	42176.6	3.96046	1.2401e-15	Up	1.58225e-17	gi|703136156|ref|XP_010106079.1|/2.3658522198782e-158/Cytochrome P450 82A3 [Morus notabilis] &gt;gi|587919895|gb|EXC07349.1| Cytochrome P450 82A3 [Morus notabilis]	gi|955386816|ref|XM_003554811.3|/3.27466299220361e-24/PREDICTED: Glycine max cytochrome P450 82A4-like (LOC100805047), mRNA	sp|O49858|C82A3_SOYBN/8e-137/Cytochrome P450 82A3 OS=Glycine max GN=CYP82A3 PE=2 SV=1	cit:102624569/7e-152/cytochrome P450 CYP82D47-like; K00517	At4g31940/5e-136/[Q] KOG0156 Cytochrome P450 CYP2 subfamily	PS00086/-/Cytochrome P450 cysteine heme-iron ligand signature.	cellular_component:GO:0016020//membrane;molecular_function:GO:0046872//metal ion binding;GO:0016491//oxidoreductase activity;
CL3260.Contig1_All	1959	22.0198	3.10029	-2.82832	0.0148354	Down	0.00238576	gi|802547520|ref|XP_012090496.1|/2.12777343733686e-140/PREDICTED: 4-coumarate--CoA ligase-like 7 [Jatropha curcas] &gt;gi|643739261|gb|KDP45075.1| hypothetical protein JCGZ_01575 [Jatropha curcas]	gi|743863307|ref|XM_011033314.1|/6.06703731264098e-125/PREDICTED: Populus euphratica 4-coumarate--CoA ligase-like 7 (LOC105130694), mRNA	sp|Q84P21|4CLL5_ARATH/1e-82/4-coumarate--CoA ligase-like 5 OS=Arabidopsis thaliana GN=4CLL5 PE=1 SV=2	pmum:103331482/1e-137/4-coumarate--CoA ligase-like 5; K10526 OPC-8:0 CoA ligase 1 [EC:6.2.1.-]	At1g20510/3e-82/[I] KOG1176 Acyl-CoA synthetase	PTHR24096/6.6E-157/--	biological_process:GO:0008152//metabolic process;cellular_component:GO:0016020//membrane;molecular_function:GO:0016491//oxidoreductase activity;
CL3581.Contig6_All	223	2.30781	15.8486	2.77975	0.00616243	Up	0.000832241	gi|697137198|ref|XP_009622691.1|/3.91540911431224e-07/PREDICTED: cytochrome P450 83B1-like, partial [Nicotiana tomentosiformis]	NA	NA	NA	NA	NA	NA
Unigene1707_All	1618	136.202	5.78715	-4.55675	4.07311e-08	Down	1.47345e-09	gi|694319413|ref|XP_009346975.1|/3.59231990704574e-167/PREDICTED: cytochrome P450 CYP736A12-like [Pyrus x bretschneideri]	NA	sp|H2DH18|C7A12_PANGI/5e-148/Cytochrome P450 CYP736A12 OS=Panax ginseng PE=2 SV=1	jcu:105650656/2e-164/cytochrome P450 CYP736A12-like; K20562 biphenyl-4-hydroxylase	At5g57260/7e-99/[Q] KOG0156 Cytochrome P450 CYP2 subfamily	PS00086/-/Cytochrome P450 cysteine heme-iron ligand signature.	NA
Unigene51814_All	1688	3.45599	38.3521	3.47214	0.0182822	Up	0.00306783	gi|255584586|ref|XP_002533019.1|/0/PREDICTED: abscisic acid 8&apos;-hydroxylase 3 [Ricinus communis] &gt;gi|223527208|gb|EEF29373.1| cytochrome P450, putative [Ricinus communis]	gi|590600470|ref|XM_007019402.1|/0/Theobroma cacao Cytochrome P450 (TCM_035527) mRNA, complete cds	sp|Q9FH76|ABAH3_ARATH/6e-80/Abscisic acid 8'-hydroxylase 3 OS=Arabidopsis thaliana GN=CYP707A3 PE=1 SV=1	bdi:100821145/0.0/abscisic acid 8'-hydroxylase 3-like; K07437 cytochrome P450 family 26 subfamily A	At5g45340/2e-79/[QI] KOG0157 Cytochrome P450 CYP4/CYP19/CYP26 subfamilies	PTHR24286:SF71/0.0/--	biological_process:GO:0055114//oxidation-reduction process;cellular_component:GO:0016021//integral component of membrane;molecular_function:GO:0016705//oxidoreductase activity, acting on paired donors, with incorporation or reduction of molecular oxygen;GO:0020037//heme binding;GO:0005506//iron ion binding;GO:0004497//monooxygenase activity;
CL9091.Contig4_All	3417	75.2034	3.40226	-4.46623	1.95642e-09	Down	5.74034e-11	gi|566183606|ref|XP_002312417.2|/4.94837694232401e-154/cytochrome P450 family protein [Populus trichocarpa] &gt;gi|550332916|gb|EEE89784.2| cytochrome P450 family protein [Populus trichocarpa]	NA	sp|Q9FMY1|C86B1_ARATH/1e-79/Cytochrome P450 86B1 OS=Arabidopsis thaliana GN=CYP86B1 PE=2 SV=1	ath:AT1G57750/2e-105/CYP96A15; cytochrome P450, family 96, subfamily A, polypeptide 15; K15405 midchain alkane hydroxylase	At2g23180/1e-115/[QI] KOG0157 Cytochrome P450 CYP4/CYP19/CYP26 subfamilies	PTHR24296:SF1/1.1E-238/--	molecular_function:GO:0046872//metal ion binding;GO:0016491//oxidoreductase activity;
CL8472.Contig2_All	1072	39.8858	106.419	1.41581	0.0217226	Up	0.00377789	gi|743798079|ref|XP_011009723.1|/7.30064003423847e-16/PREDICTED: cytochrome P450 CYP749A22-like [Populus euphratica]	gi|332002898|gb|CP002688.1|/3.0023408060947e-06/Arabidopsis thaliana chromosome 5 sequence	sp|H2DH17|C7A22_PANGI/1e-15/Cytochrome P450 CYP749A22 OS=Panax ginseng PE=2 SV=1	pmum:103342026/1e-15/cytochrome P450 CYP749A22-like; K15639 PHYB activation tagged suppressor 1 [EC:1.14.-.-]	At1g17060/2e-07/[QI] KOG0157 Cytochrome P450 CYP4/CYP19/CYP26 subfamilies	NA	NA
CL9091.Contig5_All	3728	96.231	7.18863	-3.74271	3.13158e-08	Down	1.11142e-09	gi|566183606|ref|XP_002312417.2|/5.43358689785174e-154/cytochrome P450 family protein [Populus trichocarpa] &gt;gi|550332916|gb|EEE89784.2| cytochrome P450 family protein [Populus trichocarpa]	NA	sp|Q9FMY1|C86B1_ARATH/1e-79/Cytochrome P450 86B1 OS=Arabidopsis thaliana GN=CYP86B1 PE=2 SV=1	ath:AT1G57750/2e-105/CYP96A15; cytochrome P450, family 96, subfamily A, polypeptide 15; K15405 midchain alkane hydroxylase	At2g23180/1e-115/[QI] KOG0157 Cytochrome P450 CYP4/CYP19/CYP26 subfamilies	PTHR24296:SF1/1.1E-238/--	molecular_function:GO:0046872//metal ion binding;GO:0016491//oxidoreductase activity;
CL1053.Contig2_All	994	6.48309	39.2942	2.59956	0.000110547	Up	8.50072e-06	gi|645227391|ref|XP_008220493.1|/3.82206167409009e-109/PREDICTED: cytochrome P450 711A1-like [Prunus mume]	gi|743922790|ref|XM_011007169.1|/1.71194591187012e-167/PREDICTED: Populus euphratica cytochrome P450 711A1-like (LOC105111725), transcript variant X2, mRNA	sp|B9DFU2|MAX1_ARATH/7e-95/Cytochrome P450 711A1 OS=Arabidopsis thaliana GN=CYP711A1 PE=2 SV=1	pmum:103320572/7e-110/cytochrome P450 711A1-like; K20771 carlactone C-19 oxidase [EC:1.14.-.-]	At2g26170/2e-94/[Q] KOG0158 Cytochrome P450 CYP3/CYP5/CYP6/CYP9 subfamilies	PTHR24301/4.8E-155/--	biological_process:GO:0055114//oxidation-reduction process;cellular_component:GO:0016021//integral component of membrane;molecular_function:GO:0016705//oxidoreductase activity, acting on paired donors, with incorporation or reduction of molecular oxygen;GO:0020037//heme binding;GO:0005506//iron ion binding;GO:0004497//monooxygenase activity;
Unigene21939_All	2440	814.158	386.617	-1.0744	0.0400295	Down	0.00806266	gi|643739197|gb|KDP45011.1|/4.28013321616329e-125/hypothetical protein JCGZ_01511 [Jatropha curcas]	gi|590567010|ref|XM_007010333.1|/2.92696632230026e-74/Theobroma cacao Uncharacterized protein isoform 4 (TCM_044159) mRNA, complete cds	NA	NA	NA	PTHR33701:SF3/5.0E-76/--	NA
CL4284.Contig2_All	1814	1010.92	3.77615	-8.06454	5.19538e-39	Down	9.75277e-42	gi|743787454|ref|XP_011030924.1|/0/PREDICTED: cytochrome P450 CYP82D47-like [Populus euphratica]	gi|731421326|ref|XM_010663402.1|/6.60161552539835e-10/PREDICTED: Vitis vinifera cytochrome P450 76C4-like (LOC100259121), mRNA	sp|O49858|C82A3_SOYBN/1e-162/Cytochrome P450 82A3 OS=Glycine max GN=CYP82A3 PE=2 SV=1	vvi:100855129/7e-177/cytochrome P450 CYP82D47; K00512 steroid 17alpha-monooxygenase / 17alpha-hydroxyprogesterone deacetylase [EC:1.14.14.19 1.14.14.32]	At4g31940/1e-142/[Q] KOG0156 Cytochrome P450 CYP2 subfamily	PR00463/1.4E-43/E-class P450 group I signature	biological_process:GO:0044550//secondary metabolite biosynthetic process;GO:0055114//oxidation-reduction process;cellular_component:GO:0016021//integral component of membrane;molecular_function:GO:0016709//oxidoreductase activity, acting on paired donors, with incorporation or reduction of molecular oxygen, NAD(P)H as one donor, and incorporation of one atom of oxygen;GO:0020037//heme binding;GO:…
Unigene25300_All	1740	501.369	21.3707	-4.55217	1.89471e-18	Down	1.75878e-20	gi|731424959|ref|XP_010663080.1|/7.64356940345104e-171/PREDICTED: cytochrome P450 71A25 [Vitis vinifera]	gi|694411151|ref|XM_009335675.1|/3.67571944565045e-32/PREDICTED: Pyrus x bretschneideri cytochrome P450 71A3-like (LOC103926796), mRNA	sp|Q9STK8|C71AP_ARATH/5e-135/Cytochrome P450 71A25 OS=Arabidopsis thaliana GN=CYP71A25 PE=2 SV=1	egr:104417592/1e-164/cytochrome P450 71A21; K07418 cytochrome P450 family 2 subfamily J [EC:1.14.14.1]	At4g13310/1e-119/[Q] KOG0156 Cytochrome P450 CYP2 subfamily	PR00385/5.4E-12/P450 superfamily signature	cellular_component:GO:0016020//membrane;molecular_function:GO:0046872//metal ion binding;GO:0016491//oxidoreductase activity;
Unigene2266_All	1960	3.7062	476.037	7.00499	2.21959e-29	Up	8.59365e-32	gi|255537051|ref|XP_002509592.1|/0/PREDICTED: geraniol 8-hydroxylase [Ricinus communis] &gt;gi|223549491|gb|EEF50979.1| cytochrome P450, putative [Ricinus communis]	gi|731440490|ref|XM_002263824.3|/1.22421981186175e-171/PREDICTED: Vitis vinifera flavonoid 3&apos;-monooxygenase-like (LOC100253887), mRNA	sp|Q9SBQ9|F3PH_PETHY/2e-87/Flavonoid 3'-monooxygenase OS=Petunia hybrida GN=CYP75B2 PE=2 SV=1	vvi:109124179/1e-141/7-ethoxycoumarin O-deethylase-like; K00512 steroid 17alpha-monooxygenase / 17alpha-hydroxyprogesterone deacetylase [EC:1.14.14.19 1.14.14.32]	At4g12310/2e-158/[Q] KOG0156 Cytochrome P450 CYP2 subfamily	PTHR24298/0.0/--	biological_process:GO:0044550//secondary metabolite biosynthetic process;GO:0055114//oxidation-reduction process;cellular_component:GO:0016021//integral component of membrane;molecular_function:GO:0020037//heme binding;GO:0005506//iron ion binding;GO:0033772//flavonoid 3',5'-hydroxylase activity;
CL11034.Contig2_All	6528	653.391	198.229	-1.72078	3.24135e-11	Down	7.16822e-13	gi|802547391|ref|XP_012089968.1|/0/PREDICTED: transcriptional activator DEMETER isoform X1 [Jatropha curcas] &gt;gi|643739214|gb|KDP45028.1| hypothetical protein JCGZ_01528 [Jatropha curcas]	gi|566192482|ref|XM_002316482.2|/0/Populus trichocarpa hypothetical protein (POPTR_0010s24060g) mRNA, complete cds	sp|Q8LK56|DME_ARATH/0.0/Transcriptional activator DEMETER OS=Arabidopsis thaliana GN=DME PE=1 SV=2	thj:104821441/1e-11/endonuclease III homolog 2, chloroplastic; K10773 endonuclease III [EC:4.2.99.18]	NA	PTHR10359/0.0/--	NA
CL3231.Contig2_All	1935	138.857	15555.8	6.80771	2.10369e-36	Up	4.54552e-39	gi|703136156|ref|XP_010106079.1|/1.00187034331817e-158/Cytochrome P450 82A3 [Morus notabilis] &gt;gi|587919895|gb|EXC07349.1| Cytochrome P450 82A3 [Morus notabilis]	gi|357496112|ref|XM_003618297.1|/4.15397817471409e-22/Medicago truncatula cytochrome P450 family protein partial mRNA	sp|O49858|C82A3_SOYBN/6e-134/Cytochrome P450 82A3 OS=Glycine max GN=CYP82A3 PE=2 SV=1	cit:102624569/1e-152/cytochrome P450 CYP82D47-like; K00517	At4g31940/1e-132/[Q] KOG0156 Cytochrome P450 CYP2 subfamily	PR00385/3.2E-12/P450 superfamily signature	cellular_component:GO:0016020//membrane;molecular_function:GO:0046872//metal ion binding;GO:0016491//oxidoreductase activity;
CL12402.Contig1_All	1621	1.91477	129.518	6.07984	6.26381e-14	Up	9.78643e-16	gi|694440890|ref|XP_009347232.1|/3.36286483025956e-173/PREDICTED: cytochrome P450 71D11-like [Pyrus x bretschneideri]	gi|802588689|ref|XM_012215634.1|/1.51406012793204e-65/PREDICTED: Jatropha curcas premnaspirodiene oxygenase-like (LOC105633099), mRNA	sp|A6YIH8|C7D55_HYOMU/7e-152/Premnaspirodiene oxygenase OS=Hyoscyamus muticus GN=CYP71D55 PE=1 SV=1	adu:107471941/4e-161/cytochrome P450 71D9-like; K00512 steroid 17alpha-monooxygenase / 17alpha-hydroxyprogesterone deacetylase [EC:1.14.14.19 1.14.14.32]	At1g13080/1e-110/[Q] KOG0156 Cytochrome P450 CYP2 subfamily	PF00067/3.4E-105/Cytochrome P450	biological_process:GO:0055114//oxidation-reduction process;cellular_component:GO:0016021//integral component of membrane;molecular_function:GO:0016705//oxidoreductase activity, acting on paired donors, with incorporation or reduction of molecular oxygen;GO:0020037//heme binding;GO:0005506//iron ion binding;GO:0004497//monooxygenase activity;
CL5740.Contig3_All	1891	81.5867	405.053	2.31171	8.64532e-08	Up	3.32525e-09	gi|224057852|ref|XP_002299356.1|/0/cytochrome p450 51 family protein [Populus trichocarpa] &gt;gi|222846614|gb|EEE84161.1| cytochrome p450 51 family protein [Populus trichocarpa]	gi|699209690|gb|KM203677.1|/0/Hevea brasiliensis CYP51 (CYP51) mRNA, complete cds	sp|Q9SAA9|CP511_ARATH/0.0/Sterol 14-demethylase OS=Arabidopsis thaliana GN=CYP51G1 PE=1 SV=1	pop:POPTR_0001s12910g/0.0/POPTRDRAFT_48605; cytochrome p450 51 family protein; K05917 sterol 14-demethylase [EC:1.14.13.70]	At1g11680/0.0/[Q] KOG0684 Cytochrome P450	PR00385/5.6E-7/P450 superfamily signature	biological_process:GO:0016126//sterol biosynthetic process;GO:0055114//oxidation-reduction process;GO:0070988//demethylation;cellular_component:GO:0005783//endoplasmic reticulum;GO:0016021//integral component of membrane;GO:0005886//plasma membrane;molecular_function:GO:0020037//heme binding;GO:0005506//iron ion binding;GO:0008398//sterol 14-demethylase activity;
CL10310.Contig2_All	2618	827.182	8.05188	-6.68274	1.65328e-41	Down	2.50547e-44	gi|568824292|ref|XP_006466536.1|/0/PREDICTED: cytochrome P450 81E8-like [Citrus sinensis]	gi|802644594|ref|XM_012223934.1|/4.00913973297436e-83/PREDICTED: Jatropha curcas cytochrome P450 81E8-like (LOC105639782), mRNA	sp|Q9LHA1|C8D11_ARATH/4e-150/Cytochrome P450 81D11 OS=Arabidopsis thaliana GN=CYP81D11 PE=2 SV=1	tcc:TCM_019148/5e-178/Cytochrome P450, family 81, subfamily D, polypeptide 8; K00517	At4g37370/4e-155/[Q] KOG0156 Cytochrome P450 CYP2 subfamily	PF00067/4.1E-51/Cytochrome P450	biological_process:GO:0055114//oxidation-reduction process;cellular_component:GO:0016021//integral component of membrane;molecular_function:GO:0016705//oxidoreductase activity, acting on paired donors, with incorporation or reduction of molecular oxygen;GO:0020037//heme binding;GO:0005506//iron ion binding;GO:0004497//monooxygenase activity;
Unigene7926_All	1602	3.1322	353.915	6.82008	4.82459e-22	Up	3.22646e-24	gi|255578049|ref|XP_002529895.1|/2.01406309330909e-154/PREDICTED: beta-amyrin 28-oxidase [Ricinus communis] &gt;gi|223530622|gb|EEF32498.1| cytochrome P450, putative [Ricinus communis]	gi|1000957575|ref|XM_002522891.2|/3.45103268782255e-17/PREDICTED: Ricinus communis beta-amyrin 28-oxidase (LOC8282886), mRNA	sp|I7C6E8|C7A52_PANGI/3e-114/Beta-amyrin 28-oxidase OS=Panax ginseng PE=2 SV=1	rcu:8283918/4e-155/beta-amyrin 28-oxidase; K20667 beta-amyrin 28-monooxygenase [EC:1.14.13.201]	At5g36110/4e-104/[QI] KOG0157 Cytochrome P450 CYP4/CYP19/CYP26 subfamilies	PF00067/3.9E-54/Cytochrome P450	cellular_component:GO:0016020//membrane;molecular_function:GO:0016705//oxidoreductase activity, acting on paired donors, with incorporation or reduction of molecular oxygen;GO:0046872//metal ion binding;GO:0004497//monooxygenase activity;
CL10113.Contig3_All	1624	366.767	36.7835	-3.31773	0.000720222	Down	6.97202e-05	gi|731427072|ref|XP_010663828.1|/3.73596337784977e-164/PREDICTED: cytochrome P450 71A9-like [Vitis vinifera]	gi|817161721|gb|KP189362.1|/5.85577061920052e-15/Euonymus japonicus voucher YNUH DD 001 chloroplast, complete genome	sp|O81970|C71A9_SOYBN/2e-143/Cytochrome P450 71A9 OS=Glycine max GN=CYP71A9 PE=2 SV=1	vvi:100248387/7e-165/cytochrome P450 71A9; K20617 cytochrome P450 family 71 subfamily A	At3g26210/3e-110/[Q] KOG0156 Cytochrome P450 CYP2 subfamily	PTHR24298/1.9E-251/--	molecular_function:GO:0046872//metal ion binding;GO:0016491//oxidoreductase activity;
CL9091.Contig3_All	3773	60.7658	0.67758	-6.48673	2.58955e-07	Down	1.09552e-08	gi|566183606|ref|XP_002312417.2|/5.50781622705737e-154/cytochrome P450 family protein [Populus trichocarpa] &gt;gi|550332916|gb|EEE89784.2| cytochrome P450 family protein [Populus trichocarpa]	NA	sp|Q9FMY1|C86B1_ARATH/1e-79/Cytochrome P450 86B1 OS=Arabidopsis thaliana GN=CYP86B1 PE=2 SV=1	ath:AT1G57750/2e-105/CYP96A15; cytochrome P450, family 96, subfamily A, polypeptide 15; K15405 midchain alkane hydroxylase	At2g23180/1e-115/[QI] KOG0157 Cytochrome P450 CYP4/CYP19/CYP26 subfamilies	PTHR24296:SF1/1.1E-238/--	molecular_function:GO:0046872//metal ion binding;GO:0016491//oxidoreductase activity;
CL12176.Contig1_All	1751	179.739	2257.81	3.65094	0.000153943	Up	1.22907e-05	gi|743891151|ref|XP_011039260.1|/4.25188505224687e-153/PREDICTED: cytochrome P450 CYP82D47-like [Populus euphratica]	NA	sp|Q9SZ46|C82C4_ARATH/2e-114/Cytochrome P450 82C4 OS=Arabidopsis thaliana GN=CYP82C4 PE=2 SV=1	vvi:109122869/5e-148/cytochrome P450 CYP82D47-like; K00512 steroid 17alpha-monooxygenase / 17alpha-hydroxyprogesterone deacetylase [EC:1.14.14.19 1.14.14.32]	At4g31940/5e-114/[Q] KOG0156 Cytochrome P450 CYP2 subfamily	PR00385/3.9E-8/P450 superfamily signature	molecular_function:GO:0005488//binding;GO:0016491//oxidoreductase activity;
Unigene15962_All	1719	0.54005	84.7968	7.29477	2.35708e-10	Up	5.95031e-12	gi|75312214|sp|Q9M7B8.1|C79D1_MANES/0/RecName: Full=Valine N-monooxygenase 1; AltName: Full=Cytochrome P450 79D1 &gt;gi|6739527|gb|AAF27289.1|AF140613_1 N-hydroxylating cytochrome P450 [Manihot esculenta]	NA	sp|Q9M7B8|C79D1_MANES/0.0/Valine N-monooxygenase 1 OS=Manihot esculenta GN=CYP79D1 PE=1 SV=1	mdm:103412907/2e-173/isoleucine N-monooxygenase 1-like; K12153 phenylalanine N-monooxygenase [EC:1.14.13.124]	At4g39950/1e-160/[Q] KOG0156 Cytochrome P450 CYP2 subfamily	PTHR24298/2.2E-303/--	biological_process:GO:0055114//oxidation-reduction process;GO:0019756//cyanogenic glycoside biosynthetic process;cellular_component:GO:0005783//endoplasmic reticulum;GO:0031090//organelle membrane;GO:0016021//integral component of membrane;molecular_function:GO:0020037//heme binding;GO:0005506//iron ion binding;GO:0102002//valine N-monooxygenase (oxime forming) activity;
Unigene6883_All	1771	50.5186	41912.7	9.69636	6.10519e-40	Up	1.0625e-42	gi|743903642|ref|XP_011045174.1|/7.34963805595362e-161/PREDICTED: cytochrome P450 CYP82D47-like isoform X2 [Populus euphratica]	NA	sp|Q9SZ46|C82C4_ARATH/1e-125/Cytochrome P450 82C4 OS=Arabidopsis thaliana GN=CYP82C4 PE=2 SV=1	jcu:105644353/6e-159/cytochrome P450 CYP82D47-like; K00512 steroid 17alpha-monooxygenase / 17alpha-hydroxyprogesterone deacetylase [EC:1.14.14.19 1.14.14.32]	At4g31940/4e-125/[Q] KOG0156 Cytochrome P450 CYP2 subfamily	PF00067/2.8E-94/Cytochrome P450	biological_process:GO:0044550//secondary metabolite biosynthetic process;cellular_component:GO:0016020//membrane;molecular_function:GO:0016709//oxidoreductase activity, acting on paired donors, with incorporation or reduction of molecular oxygen, NAD(P)H as one donor, and incorporation of one atom of oxygen;GO:0046872//metal ion binding;
CL7860.Contig3_All	1966	670.077	18.9314	-5.14548	1.51551e-08	Down	5.12086e-10	gi|590566973|ref|XP_007010384.1|/0/Cytochrome P450 77A3 [Theobroma cacao] &gt;gi|508727297|gb|EOY19194.1| Cytochrome P450 77A3 [Theobroma cacao]	gi|823246778|ref|XM_012600611.1|/5.83603177739683e-155/PREDICTED: Gossypium raimondii cytochrome P450 77A3-like (LOC105777365), mRNA	sp|O48928|C77A3_SOYBN/0.0/Cytochrome P450 77A3 OS=Glycine max GN=CYP77A3 PE=2 SV=1	mdm:103438806/0.0/cytochrome P450 77A3-like; K00517	At5g04660/0.0/[Q] KOG0156 Cytochrome P450 CYP2 subfamily	PR00463/3.3E-43/E-class P450 group I signature	biological_process:GO:0055114//oxidation-reduction process;cellular_component:GO:0016021//integral component of membrane;molecular_function:GO:0016705//oxidoreductase activity, acting on paired donors, with incorporation or reduction of molecular oxygen;GO:0020037//heme binding;GO:0005506//iron ion binding;GO:0004497//monooxygenase activity;
Unigene4314_All	1909	930.903	38.4271	-4.59844	3.94942e-08	Down	1.42253e-09	gi|590713575|ref|XP_007049681.1|/0/Cytochrome P450 [Theobroma cacao] &gt;gi|508701942|gb|EOX93838.1| Cytochrome P450 [Theobroma cacao]	NA	sp|Q9LSF8|C82G1_ARATH/4e-145/Cytochrome P450 82G1 OS=Arabidopsis thaliana GN=CYP82G1 PE=1 SV=1	tcc:TCM_002784/0.0/Cytochrome P450; K17961 cytochrome P450 family 82 subfamily G polypeptide 1 [EC:1.14.-.-]	At3g25180/1e-144/[Q] KOG0156 Cytochrome P450 CYP2 subfamily	PR00463/1.7E-39/E-class P450 group I signature	biological_process:GO:0046246//terpene biosynthetic process;GO:0055114//oxidation-reduction process;cellular_component:GO:0016021//integral component of membrane;molecular_function:GO:0020037//heme binding;GO:0097007//4,8,12-trimethyltrideca-1,3,7,11-tetraene synthase activity;GO:0005506//iron ion binding;GO:0016711//flavonoid 3'-monooxygenase activity;GO:0097008//(3E)-4,8-dimethyl-1,3,7-nonatrie…
CL3231.Contig6_All	1259	13.0827	9557.82	9.51287	5.44504e-62	Up	2.39565e-65	gi|590592918|ref|XP_007017415.1|/8.71339349963145e-83/Cytochrome P450, putative [Theobroma cacao] &gt;gi|508722743|gb|EOY14640.1| Cytochrome P450, putative [Theobroma cacao]	NA	sp|Q9SZ46|C82C4_ARATH/3e-66/Cytochrome P450 82C4 OS=Arabidopsis thaliana GN=CYP82C4 PE=2 SV=1	cit:102624569/5e-82/cytochrome P450 CYP82D47-like; K00517	At4g31940/7e-66/[Q] KOG0156 Cytochrome P450 CYP2 subfamily	PTHR24298:SF102/7.3E-134/--	molecular_function:GO:0005488//binding;GO:0016491//oxidoreductase activity;
CL5885.Contig3_All	1746	56.561	18.1111	-1.64293	0.0208146	Down	0.00358619	gi|694440890|ref|XP_009347232.1|/6.083437079838e-176/PREDICTED: cytochrome P450 71D11-like [Pyrus x bretschneideri]	gi|645306144|ref|XM_008247784.1|/4.44565499367081e-81/PREDICTED: Prunus mume cytochrome P450 71D11-like (LOC103344162), mRNA	sp|O22307|C71DB_LOTJA/2e-145/Cytochrome P450 71D11 (Fragment) OS=Lotus japonicus GN=CYP71D11 PE=2 SV=1	gra:105766268/1e-158/cytochrome P450 71D10-like; K00512 steroid 17alpha-monooxygenase / 17alpha-hydroxyprogesterone deacetylase [EC:1.14.14.19 1.14.14.32]	At3g26210/4e-105/[Q] KOG0156 Cytochrome P450 CYP2 subfamily	PR00385/3.8E-9/P450 superfamily signature	NA
CL10310.Contig1_All	1738	403.973	17.2313	-4.55115	1.17048e-11	Down	2.45701e-13	gi|568824292|ref|XP_006466536.1|/0/PREDICTED: cytochrome P450 81E8-like [Citrus sinensis]	gi|802644594|ref|XM_012223934.1|/2.05870247669779e-79/PREDICTED: Jatropha curcas cytochrome P450 81E8-like (LOC105639782), mRNA	sp|Q9LHA1|C8D11_ARATH/2e-151/Cytochrome P450 81D11 OS=Arabidopsis thaliana GN=CYP81D11 PE=2 SV=1	tcc:TCM_019148/2e-179/Cytochrome P450, family 81, subfamily D, polypeptide 8; K00517	At4g37370/4e-155/[Q] KOG0156 Cytochrome P450 CYP2 subfamily	PS00086/-/Cytochrome P450 cysteine heme-iron ligand signature.	biological_process:GO:0055114//oxidation-reduction process;cellular_component:GO:0016021//integral component of membrane;molecular_function:GO:0016705//oxidoreductase activity, acting on paired donors, with incorporation or reduction of molecular oxygen;GO:0020037//heme binding;GO:0005506//iron ion binding;GO:0004497//monooxygenase activity;
CL9854.Contig2_All	2587	416.196	1038.47	1.31912	8.80459e-06	Up	5.12023e-07	gi|224551850|gb|ACN54323.1|/0/NADPH:cytochrome P450 reductase [Gossypium hirsutum]	gi|590596071|ref|XM_007018172.1|/0/Theobroma cacao P450 reductase 1 isoform 1 (TCM_034517) mRNA, complete cds	sp|P37116|NCPR_VIGRR/0.0/NADPH--cytochrome P450 reductase OS=Vigna radiata var. radiata PE=1 SV=1	tcc:TCM_034517/0.0/NADPH--cytochrome P450 reductase isoform 3; K00327 NADPH-ferrihemoprotein reductase [EC:1.6.2.4]	At4g24520/0.0/[C] KOG1158 NADP/FAD dependent oxidoreductase	PR00371/2.6E-36/Flavoprotein pyridine nucleotide cytochrome reductase signature	biological_process:GO:0009698//phenylpropanoid metabolic process;GO:0055114//oxidation-reduction process;GO:0009737//response to abscisic acid;cellular_component:GO:0005829//cytosol;GO:0016021//integral component of membrane;GO:0005789//endoplasmic reticulum membrane;molecular_function:GO:0003958//NADPH-hemoprotein reductase activity;GO:0010181//FMN binding;
CL3231.Contig5_All	1768	227.315	2557.33	3.49187	1.23932e-09	Up	3.52239e-11	gi|590592925|ref|XP_007017417.1|/2.63256320123188e-126/Cytochrome P450 82A3, putative isoform 2 [Theobroma cacao] &gt;gi|508722745|gb|EOY14642.1| Cytochrome P450 82A3, putative isoform 2 [Theobroma cacao]	NA	sp|Q9SZ46|C82C4_ARATH/3e-106/Cytochrome P450 82C4 OS=Arabidopsis thaliana GN=CYP82C4 PE=2 SV=1	cit:102624569/3e-119/cytochrome P450 CYP82D47-like; K00517	At4g31940/8e-106/[Q] KOG0156 Cytochrome P450 CYP2 subfamily	PR00463/3.4E-26/E-class P450 group I signature	cellular_component:GO:0016020//membrane;molecular_function:GO:0046872//metal ion binding;GO:0016491//oxidoreductase activity;
CL7154.Contig2_All	1854	272.014	7227.57	4.73176	4.44494e-40	Up	7.53232e-43	gi|694416940|ref|XP_009336569.1|/0/PREDICTED: cytochrome P450 CYP736A12-like [Pyrus x bretschneideri]	gi|590664465|ref|XM_007036426.1|/3.07446653303259e-23/Theobroma cacao Cytochrome P450, putative (TCM_012306) mRNA, complete cds	sp|H2DH18|C7A12_PANGI/9e-164/Cytochrome P450 CYP736A12 OS=Panax ginseng PE=2 SV=1	pxb:103929729/8e-179/cytochrome P450 CYP736A12-like; K20562 biphenyl-4-hydroxylase	At3g26300/5e-101/[Q] KOG0156 Cytochrome P450 CYP2 subfamily	PF00067/1.1E-99/Cytochrome P450	NA
Unigene16122_All	1716	23.5901	2734.32	6.85686	6.01066e-24	Up	3.36145e-26	gi|743787462|ref|XP_011030947.1|/2.12481661571624e-149/PREDICTED: cytochrome P450 CYP82D47-like isoform X1 [Populus euphratica]	NA	sp|O49858|C82A3_SOYBN/5e-125/Cytochrome P450 82A3 OS=Glycine max GN=CYP82A3 PE=2 SV=1	rcu:8260912/2e-149/cytochrome P450 CYP82D47; K07408 cytochrome P450 family 1 subfamily A polypeptide 1 [EC:1.14.14.1]	At4g31940/1e-119/[Q] KOG0156 Cytochrome P450 CYP2 subfamily	PR00463/1.3E-49/E-class P450 group I signature	biological_process:GO:0044550//secondary metabolite biosynthetic process;cellular_component:GO:0016020//membrane;molecular_function:GO:0016709//oxidoreductase activity, acting on paired donors, with incorporation or reduction of molecular oxygen, NAD(P)H as one donor, and incorporation of one atom of oxygen;GO:0005488//binding;
CL1067.Contig13_All	2386	30.3669	0.517004	-5.87618	5.30923e-06	Down	2.9344e-07	gi|590704268|ref|XP_007047112.1|/1.48347117507123e-21/Cytochrome P450 [Theobroma cacao] &gt;gi|508699373|gb|EOX91269.1| Cytochrome P450 [Theobroma cacao]	NA	sp|Q84R27|Y3896_ARATH/7e-10/B3 domain-containing protein At3g18960 OS=Arabidopsis thaliana GN=At3g18960 PE=2 SV=1	atr:18440904/2e-07/putative methyltransferase C9orf114; K09142 uncharacterized protein	At5g66980/2e-14/[S] LSE0155 A Uncharacterized protein	SM01019/9.9E-6/B3 DNA binding domain	molecular_function:GO:0005488//binding;
Unigene10063_All	1682	21.8497	484.001	4.46932	2.08422e-20	Up	1.60779e-22	gi|255571712|ref|XP_002526799.1|/8.79549838193292e-132/PREDICTED: beta-amyrin 28-oxidase [Ricinus communis] &gt;gi|223533803|gb|EEF35534.1| cytochrome P450, putative [Ricinus communis]	NA	sp|I7CT85|C7A53_PANGI/3e-112/Protopanaxadiol 6-hydroxylase OS=Panax ginseng PE=1 SV=1	rcu:8262747/2e-132/beta-amyrin 28-oxidase; K20667 beta-amyrin 28-monooxygenase [EC:1.14.13.201]	At5g36110/6e-98/[QI] KOG0157 Cytochrome P450 CYP4/CYP19/CYP26 subfamilies	PR00463/2.1E-13/E-class P450 group I signature	biological_process:GO:0010268//brassinosteroid homeostasis;GO:0007275//multicellular organism development;GO:0016132//brassinosteroid biosynthetic process;GO:0016125//sterol metabolic process;molecular_function:GO:0004497//monooxygenase activity;GO:0005488//binding;
Unigene12415_All	1963	723.15	95.1897	-2.92542	0.00220989	Down	0.000250417	gi|590656760|ref|XP_007034363.1|/1.28096742682911e-177/Cytochrome P450 [Theobroma cacao] &gt;gi|508713392|gb|EOY05289.1| Cytochrome P450 [Theobroma cacao]	gi|596260778|ref|XM_007224849.1|/2.28144087427635e-94/Prunus persica hypothetical protein (PRUPE_ppa021901mg) mRNA, complete cds	sp|H2DH17|C7A22_PANGI/3e-175/Cytochrome P450 CYP749A22 OS=Panax ginseng PE=2 SV=1	mdm:103451616/2e-175/cytochrome P450 CYP749A22-like; K15639 PHYB activation tagged suppressor 1 [EC:1.14.-.-]	At2g26710/7e-106/[QI] KOG0157 Cytochrome P450 CYP4/CYP19/CYP26 subfamilies	PTHR24282/0.0/--	cellular_component:GO:0016020//membrane;molecular_function:GO:0046872//metal ion binding;GO:0016491//oxidoreductase activity;
CL11034.Contig3_All	5503	744.426	227.392	-1.71094	4.25768e-12	Down	8.45042e-14	gi|802547391|ref|XP_012089968.1|/0/PREDICTED: transcriptional activator DEMETER isoform X1 [Jatropha curcas] &gt;gi|643739214|gb|KDP45028.1| hypothetical protein JCGZ_01528 [Jatropha curcas]	gi|566192482|ref|XM_002316482.2|/0/Populus trichocarpa hypothetical protein (POPTR_0010s24060g) mRNA, complete cds	sp|Q8LK56|DME_ARATH/0.0/Transcriptional activator DEMETER OS=Arabidopsis thaliana GN=DME PE=1 SV=2	thj:104821441/9e-12/endonuclease III homolog 2, chloroplastic; K10773 endonuclease III [EC:4.2.99.18]	NA	PTHR10359:SF28/0.0/--	NA
Unigene14421_All	1647	2.91185	238.869	6.35814	1.51329e-21	Up	1.06676e-23	gi|743882491|ref|XP_011036766.1|/0/PREDICTED: cytochrome P450 734A1-like [Populus euphratica]	gi|743882490|ref|XM_011038464.1|/0/PREDICTED: Populus euphratica cytochrome P450 734A1-like (LOC105134161), mRNA	sp|O48786|C734A_ARATH/1e-118/Cytochrome P450 734A1 OS=Arabidopsis thaliana GN=CYP734A1 PE=2 SV=1	rcu:8269549/3e-119/cytochrome P450 734A1; K15639 PHYB activation tagged suppressor 1 [EC:1.14.-.-]	At1g75130/2e-149/[QI] KOG0157 Cytochrome P450 CYP4/CYP19/CYP26 subfamilies	PTHR24282:SF45/0.0/--	biological_process:GO:0055114//oxidation-reduction process;molecular_function:GO:0016705//oxidoreductase activity, acting on paired donors, with incorporation or reduction of molecular oxygen;GO:0020037//heme binding;GO:0005506//iron ion binding;GO:0004497//monooxygenase activity;
CL5373.Contig4_All	730	33.7661	5.83371	-2.53309	0.0209093	Down	0.00360924	gi|694409291|ref|XP_009379286.1|/2.98440882409043e-61/PREDICTED: cytochrome P450 704C1-like [Pyrus x bretschneideri]	gi|645263002|ref|XM_008238805.1|/3.03237806705532e-79/PREDICTED: Prunus mume cytochrome P450 704C1-like (LOC103335779), mRNA	sp|Q50EK3|C04C1_PINTA/1e-38/Cytochrome P450 704C1 OS=Pinus taeda GN=CYP704C1 PE=2 SV=1	ppp:PHYPADRAFT_183927/3e-31/hypothetical protein; K20495 long-chain fatty acid omega-monooxygenase [EC:1.14.13.205]	At2g45510/4e-57/[QI] KOG0157 Cytochrome P450 CYP4/CYP19/CYP26 subfamilies	PTHR24296/6.1E-101/--	biological_process:GO:0055114//oxidation-reduction process;cellular_component:GO:0016021//integral component of membrane;molecular_function:GO:0016705//oxidoreductase activity, acting on paired donors, with incorporation or reduction of molecular oxygen;GO:0020037//heme binding;GO:0005506//iron ion binding;GO:0004497//monooxygenase activity;
CL12176.Contig2_All	1262	103.296	1163.27	3.49332	0.000178295	Up	1.45126e-05	gi|823192334|ref|XP_012491722.1|/2.53824251332756e-90/PREDICTED: cytochrome P450 CYP82D47-like [Gossypium raimondii] &gt;gi|763776470|gb|KJB43593.1| hypothetical protein B456_007G208700 [Gossypium raimondii]	NA	sp|Q9SZ46|C82C4_ARATH/1e-64/Cytochrome P450 82C4 OS=Arabidopsis thaliana GN=CYP82C4 PE=2 SV=1	vvi:109122869/7e-87/cytochrome P450 CYP82D47-like; K00512 steroid 17alpha-monooxygenase / 17alpha-hydroxyprogesterone deacetylase [EC:1.14.14.19 1.14.14.32]	At4g31970/3e-64/[Q] KOG0156 Cytochrome P450 CYP2 subfamily	PR00463/4.68E-8/E-class P450 group I signature	molecular_function:GO:0005488//binding;GO:0016491//oxidoreductase activity;
CL8191.Contig2_All	1763	1.87695	640.896	8.41556	1.31711e-24	Up	6.90232e-27	gi|255538496|ref|XP_002510313.1|/9.5573551599901e-153/PREDICTED: cytochrome P450 CYP82D47 [Ricinus communis] &gt;gi|223551014|gb|EEF52500.1| cytochrome P450, putative [Ricinus communis]	gi|703136158|ref|XM_010107778.1|/8.12099027489326e-24/Morus notabilis Cytochrome P450 82A3 partial mRNA	sp|Q43068|C82A1_PEA/9e-127/Cytochrome P450 82A1 (Fragment) OS=Pisum sativum GN=CYP82A1 PE=2 SV=2	rcu:8260912/2e-153/cytochrome P450 CYP82D47; K07408 cytochrome P450 family 1 subfamily A polypeptide 1 [EC:1.14.14.1]	At4g31940/3e-119/[Q] KOG0156 Cytochrome P450 CYP2 subfamily	PTHR24298:SF102/2.2E-296/--	biological_process:GO:0044550//secondary metabolite biosynthetic process;cellular_component:GO:0016020//membrane;molecular_function:GO:0016709//oxidoreductase activity, acting on paired donors, with incorporation or reduction of molecular oxygen, NAD(P)H as one donor, and incorporation of one atom of oxygen;GO:0046872//metal ion binding;
Unigene22509_All	1897	619.328	2189.52	1.82184	0.0245862	Up	0.00438936	gi|255555751|ref|XP_002518911.1|/0/PREDICTED: cytochrome P450 78A9 [Ricinus communis] &gt;gi|223541898|gb|EEF43444.1| cytochrome P450, putative [Ricinus communis]	gi|743825061|ref|XM_011024114.1|/4.38137332503177e-151/PREDICTED: Populus euphratica cytochrome P450 78A9-like (LOC105124201), mRNA	sp|Q9SLP1|C78A9_ARATH/0.0/Cytochrome P450 78A9 OS=Arabidopsis thaliana GN=CYP78A9 PE=2 SV=1	brp:103843776/0.0/cytochrome P450 78A6-like; K00517	At3g61880/0.0/[Q] KOG0156 Cytochrome P450 CYP2 subfamily	PR00385/3.4E-8/P450 superfamily signature	biological_process:GO:0044550//secondary metabolite biosynthetic process;GO:0055114//oxidation-reduction process;cellular_component:GO:0016021//integral component of membrane;molecular_function:GO:0020037//heme binding;GO:0005506//iron ion binding;GO:0016711//flavonoid 3'-monooxygenase activity;
CL9091.Contig2_All	3489	63.4245	1.48656	-5.41499	0.000228342	Down	1.90835e-05	gi|566183606|ref|XP_002312417.2|/5.04264576403545e-154/cytochrome P450 family protein [Populus trichocarpa] &gt;gi|550332916|gb|EEE89784.2| cytochrome P450 family protein [Populus trichocarpa]	NA	sp|Q9FMY1|C86B1_ARATH/1e-79/Cytochrome P450 86B1 OS=Arabidopsis thaliana GN=CYP86B1 PE=2 SV=1	ath:AT1G57750/2e-105/CYP96A15; cytochrome P450, family 96, subfamily A, polypeptide 15; K15405 midchain alkane hydroxylase	At2g23180/1e-115/[QI] KOG0157 Cytochrome P450 CYP4/CYP19/CYP26 subfamilies	PTHR24296:SF1/1.1E-238/--	molecular_function:GO:0046872//metal ion binding;GO:0016491//oxidoreductase activity;
CL5164.Contig2_All	1959	8.2222	6018.32	9.51562	2.18638e-107	Up	1.49635e-111	gi|590592918|ref|XP_007017415.1|/9.4629499377573e-173/Cytochrome P450, putative [Theobroma cacao] &gt;gi|508722743|gb|EOY14640.1| Cytochrome P450, putative [Theobroma cacao]	NA	sp|O49858|C82A3_SOYBN/3e-142/Cytochrome P450 82A3 OS=Glycine max GN=CYP82A3 PE=2 SV=1	cit:102624569/3e-167/cytochrome P450 CYP82D47-like; K00517	At4g31940/3e-139/[Q] KOG0156 Cytochrome P450 CYP2 subfamily	PS00086/-/Cytochrome P450 cysteine heme-iron ligand signature.	cellular_component:GO:0016020//membrane;molecular_function:GO:0046872//metal ion binding;GO:0016491//oxidoreductase activity;
Unigene16676_All	2226	500.491	9.55408	-5.71108	3.68726e-21	Down	2.66775e-23	gi|590722000|ref|XP_007051775.1|/0/Cytochrome P450, family 86, subfamily A, polypeptide 8 isoform 1 [Theobroma cacao] &gt;gi|590722004|ref|XP_007051776.1| Cytochrome P450, family 86, subfamily A, polypeptide 8 isoform 1 [Theobroma cacao] &gt;gi|508704036|gb|EOX95932.1| Cytochrome P450, family 86, subfamily A, polypeptide 8 isoform 1 [Theobroma cacao] &gt;gi|508704037|gb|EOX95933.1| Cytochrome P45…	gi|743789495|ref|XM_011038195.1|/0/PREDICTED: Populus euphratica cytochrome P450 86A8-like (LOC105133991), mRNA	sp|O80823|C86A8_ARATH/0.0/Cytochrome P450 86A8 OS=Arabidopsis thaliana GN=CYP86A8 PE=2 SV=1	tcc:TCM_005314/0.0/Cytochrome P450 86A2 isoform 3; K15398 fatty acid omega-hydroxylase [EC:1.14.-.-]	At2g45970/0.0/[QI] KOG0157 Cytochrome P450 CYP4/CYP19/CYP26 subfamilies	PR00385/2.0E-11/P450 superfamily signature	biological_process:GO:0055114//oxidation-reduction process;molecular_function:GO:0016705//oxidoreductase activity, acting on paired donors, with incorporation or reduction of molecular oxygen;GO:0020037//heme binding;GO:0005506//iron ion binding;GO:0004497//monooxygenase activity;
Unigene18717_All	357	3.38597	18.659	2.46223	0.019848	Up	0.00338705	gi|694437598|ref|XP_009345818.1|/4.95606985744658e-42/PREDICTED: cytochrome P450 71D9-like [Pyrus x bretschneideri]	gi|985443831|ref|XM_006474861.2|/9.08748727025995e-32/PREDICTED: Citrus sinensis cytochrome P450 71D11-like (LOC102616872), mRNA	sp|O81971|C71D9_SOYBN/2e-35/Cytochrome P450 71D9 OS=Glycine max GN=CYP71D9 PE=2 SV=1	mtr:MTR_5g073230/3e-37/cytochrome P450 family 71 protein; K07418 cytochrome P450 family 2 subfamily J [EC:1.14.14.1]	At2g02580/1e-28/[Q] KOG0156 Cytochrome P450 CYP2 subfamily	PR00465/2.9E-5/E-class P450 group IV signature	NA
CL2830.Contig5_All	2172	341.319	89.8634	-1.92532	0.000558377	Down	5.22072e-05	gi|802568779|ref|XP_012067825.1|/2.82421312729232e-169/PREDICTED: cytochrome P450 CYP749A22-like [Jatropha curcas]	gi|645277456|ref|XM_008245557.1|/7.33500384739399e-65/PREDICTED: Prunus mume cytochrome P450 CYP749A22-like (LOC103342000), mRNA	sp|H2DH17|C7A22_PANGI/2e-96/Cytochrome P450 CYP749A22 OS=Panax ginseng PE=2 SV=1	jcu:105630581/5e-170/cytochrome P450 CYP749A22-like; K15639 PHYB activation tagged suppressor 1 [EC:1.14.-.-]	At3g14630/2e-68/[QI] KOG0157 Cytochrome P450 CYP4/CYP19/CYP26 subfamilies	PTHR24282:SF20/1.3E-169/--	molecular_function:GO:0046872//metal ion binding;GO:0016491//oxidoreductase activity;
CL2500.Contig3_All	1714	58.1595	371.072	2.67361	8.29871e-05	Up	6.16399e-06	gi|802644788|ref|XP_012079327.1|/5.56579146954372e-158/PREDICTED: cytochrome P450 81E8-like [Jatropha curcas] &gt;gi|643722134|gb|KDP32013.1| hypothetical protein JCGZ_12474 [Jatropha curcas]	gi|595832851|ref|XM_007206491.1|/7.72526358008648e-39/Prunus persica hypothetical protein (PRUPE_ppa019965mg) mRNA, complete cds	sp|Q9LHA1|C8D11_ARATH/5e-129/Cytochrome P450 81D11 OS=Arabidopsis thaliana GN=CYP81D11 PE=2 SV=1	tcc:TCM_019148/3e-153/Cytochrome P450, family 81, subfamily D, polypeptide 8; K00517	At4g37370/3e-138/[Q] KOG0156 Cytochrome P450 CYP2 subfamily	PTHR24298:SF61/2.3E-293/--	biological_process:GO:0055114//oxidation-reduction process;cellular_component:GO:0016021//integral component of membrane;molecular_function:GO:0016705//oxidoreductase activity, acting on paired donors, with incorporation or reduction of molecular oxygen;GO:0020037//heme binding;GO:0005506//iron ion binding;GO:0004497//monooxygenase activity;
Unigene50379_All	727	0.560671	7.39775	3.72186	0.027756	Up	0.00509601	gi|743787466|ref|XP_011030954.1|/1.34962269138828e-90/PREDICTED: cytochrome P450 CYP82D47-like isoform X2 [Populus euphratica]	NA	sp|Q9SZ46|C82C4_ARATH/1e-73/Cytochrome P450 82C4 OS=Arabidopsis thaliana GN=CYP82C4 PE=2 SV=1	cit:102610662/2e-90/cytochrome P450 CYP82D47-like; K00517	At4g31940/3e-73/[Q] KOG0156 Cytochrome P450 CYP2 subfamily	PR00385/5.6E-13/P450 superfamily signature	biological_process:GO:0044550//secondary metabolite biosynthetic process;GO:0055114//oxidation-reduction process;cellular_component:GO:0016021//integral component of membrane;molecular_function:GO:0016709//oxidoreductase activity, acting on paired donors, with incorporation or reduction of molecular oxygen, NAD(P)H as one donor, and incorporation of one atom of oxygen;GO:0020037//heme binding;GO:…
Unigene22335_All	1862	282.458	778.917	1.46343	0.000381554	Up	3.3925e-05	gi|694400587|ref|XP_009375378.1|/0/PREDICTED: cytochrome P450 714C2-like [Pyrus x bretschneideri]	gi|703077467|ref|XM_010092299.1|/3.3947006081158e-137/Morus notabilis Cytochrome P450 734A2 partial mRNA	sp|Q2QYH7|C14C2_ORYSJ/6e-134/Cytochrome P450 714C2 OS=Oryza sativa subsp. japonica GN=CYP714C2 PE=2 SV=1	egr:104434149/2e-144/cytochrome P450 714C2; K20661 cytochrome P450 family 714 subfamily A polypeptide 1	At5g24910/3e-121/[QI] KOG0157 Cytochrome P450 CYP4/CYP19/CYP26 subfamilies	PTHR24282:SF26/0.0/--	biological_process:GO:0055114//oxidation-reduction process;cellular_component:GO:0016021//integral component of membrane;molecular_function:GO:0016705//oxidoreductase activity, acting on paired donors, with incorporation or reduction of molecular oxygen;GO:0020037//heme binding;GO:0005506//iron ion binding;GO:0004497//monooxygenase activity;
CL3581.Contig5_All	1065	1.20639	3652.56	11.564	9.72931e-32	Up	3.08203e-34	gi|223523988|gb|EEF27263.1|/8.94414525292682e-75/cytochrome P450, putative [Ricinus communis]	gi|502147374|ref|XM_004506702.1|/8.29144137450336e-07/PREDICTED: Cicer arietinum cytochrome P450 76AD1-like (LOC101510408), mRNA	sp|O65782|C83B1_ARATH/7e-62/Cytochrome P450 83B1 OS=Arabidopsis thaliana GN=CYP83B1 PE=1 SV=1	lja:Lj3g3v1475790.2/1e-63/Lj3g3v1475790.2; -; K20617 cytochrome P450 family 71 subfamily A	At4g31500/2e-61/[Q] KOG0156 Cytochrome P450 CYP2 subfamily	PR00385/1.0E-9/P450 superfamily signature	biological_process:GO:0055114//oxidation-reduction process;molecular_function:GO:0016705//oxidoreductase activity, acting on paired donors, with incorporation or reduction of molecular oxygen;GO:0020037//heme binding;GO:0005506//iron ion binding;GO:0004497//monooxygenase activity;
CL9627.Contig1_All	1949	624.441	9013.8	3.8515	1.7947e-08	Up	6.11688e-10	gi|255571712|ref|XP_002526799.1|/9.780614172105e-154/PREDICTED: beta-amyrin 28-oxidase [Ricinus communis] &gt;gi|223533803|gb|EEF35534.1| cytochrome P450, putative [Ricinus communis]	NA	sp|I7C6E8|C7A52_PANGI/1e-130/Beta-amyrin 28-oxidase OS=Panax ginseng PE=2 SV=1	rcu:8262747/2e-154/beta-amyrin 28-oxidase; K20667 beta-amyrin 28-monooxygenase [EC:1.14.13.201]	At5g36110/1e-111/[QI] KOG0157 Cytochrome P450 CYP4/CYP19/CYP26 subfamilies	PR00463/7.4E-14/E-class P450 group I signature	biological_process:GO:0010268//brassinosteroid homeostasis;GO:0016132//brassinosteroid biosynthetic process;GO:0007275//multicellular organism development;GO:0016125//sterol metabolic process;cellular_component:GO:0016020//membrane;molecular_function:GO:0046872//metal ion binding;GO:0016705//oxidoreductase activity, acting on paired donors, with incorporation or reduction of molecular oxygen;GO:0…
CL4284.Contig1_All	1956	29.6268	489.998	4.0478	9.02471e-10	Up	2.50059e-11	gi|743787454|ref|XP_011030924.1|/0/PREDICTED: cytochrome P450 CYP82D47-like [Populus euphratica]	NA	sp|Q43068|C82A1_PEA/4e-139/Cytochrome P450 82A1 (Fragment) OS=Pisum sativum GN=CYP82A1 PE=2 SV=2	pmum:103343600/1e-169/cytochrome P450 CYP82D47-like; K00512 steroid 17alpha-monooxygenase / 17alpha-hydroxyprogesterone deacetylase [EC:1.14.14.19 1.14.14.32]	At4g31970/6e-134/[Q] KOG0156 Cytochrome P450 CYP2 subfamily	PTHR24298:SF111/8.0E-194/--	biological_process:GO:0044550//secondary metabolite biosynthetic process;GO:0055114//oxidation-reduction process;cellular_component:GO:0016021//integral component of membrane;molecular_function:GO:0016709//oxidoreductase activity, acting on paired donors, with incorporation or reduction of molecular oxygen, NAD(P)H as one donor, and incorporation of one atom of oxygen;GO:0020037//heme binding;GO:…
CL2500.Contig1_All	1646	2877.01	504.951	-2.51035	0.000692054	Down	6.65462e-05	gi|802644788|ref|XP_012079327.1|/9.33975205495063e-171/PREDICTED: cytochrome P450 81E8-like [Jatropha curcas] &gt;gi|643722134|gb|KDP32013.1| hypothetical protein JCGZ_12474 [Jatropha curcas]	gi|830260209|ref|NM_001309714.1|/1.62744546387803e-25/Cicer arietinum isoflavone 2&apos;-hydroxylase-like (LOC101502156), mRNA &gt;gi|4688639|emb|AJ238439.1| Cicer arietinum mRNA for a cytochrome P450 monooxygenase	sp|Q9LHA1|C8D11_ARATH/3e-141/Cytochrome P450 81D11 OS=Arabidopsis thaliana GN=CYP81D11 PE=2 SV=1	tcc:TCM_019148/2e-166/Cytochrome P450, family 81, subfamily D, polypeptide 8; K00517	At4g37370/1e-147/[Q] KOG0156 Cytochrome P450 CYP2 subfamily	PTHR24298:SF61/7.8E-300/--	biological_process:GO:0055114//oxidation-reduction process;cellular_component:GO:0016021//integral component of membrane;molecular_function:GO:0016705//oxidoreductase activity, acting on paired donors, with incorporation or reduction of molecular oxygen;GO:0020037//heme binding;GO:0005506//iron ion binding;GO:0004497//monooxygenase activity;
Unigene7270_All	799	118.674	58.3955	-1.02308	0.0266666	Down	0.00484655	gi|823264714|ref|XP_012465099.1|/1.36407629446304e-30/PREDICTED: cytochrome P450 89A2-like [Gossypium raimondii] &gt;gi|763813702|gb|KJB80554.1| hypothetical protein B456_013G103400 [Gossypium raimondii]	NA	sp|Q42602|C89A2_ARATH/5e-23/Cytochrome P450 89A2 OS=Arabidopsis thaliana GN=CYP89A2 PE=2 SV=2	pxb:103934918/5e-29/cytochrome P450 89A2-like; K07408 cytochrome P450 family 1 subfamily A polypeptide 1 [EC:1.14.14.1]	At2g12190/2e-25/[Q] KOG0156 Cytochrome P450 CYP2 subfamily	PTHR24298:SF45/6.3E-29/--	molecular_function:GO:0005488//binding;GO:0016491//oxidoreductase activity;
CL2831.Contig2_All	1923	569.118	183.179	-1.63547	0.041401	Down	0.00840932	gi|590562154|ref|XP_007009007.1|/0/Cytochrome P450 superfamily protein isoform 1 [Theobroma cacao] &gt;gi|508725920|gb|EOY17817.1| Cytochrome P450 superfamily protein isoform 1 [Theobroma cacao]	gi|590562153|ref|XM_007008945.1|/0/Theobroma cacao Cytochrome P450 superfamily protein isoform 1 (TCM_042532) mRNA, complete cds	sp|Q42569|C90A1_ARATH/0.0/Cytochrome P450 90A1 OS=Arabidopsis thaliana GN=CYP90A1 PE=2 SV=1	tcc:TCM_042532/0.0/Cytochrome P450 superfamily protein isoform 1; K09588 cytochrome P450 family 90 subfamily A polypeptide 1 [EC:1.14.-.-]	At5g05690/0.0/[QI] KOG0157 Cytochrome P450 CYP4/CYP19/CYP26 subfamilies	PR00463/1.1E-10/E-class P450 group I signature	biological_process:GO:0016132//brassinosteroid biosynthetic process;GO:0010224//response to UV-B;GO:0055114//oxidation-reduction process;GO:0048657//anther wall tapetum cell differentiation;GO:0009911//positive regulation of flower development;GO:0010584//pollen exine formation;cellular_component:GO:0016021//integral component of membrane;molecular_function:GO:0020037//heme binding;GO:0005506//ir…
CL9939.Contig2_All	1767	15.9132	299.624	4.23486	2.11206e-19	Up	1.78001e-21	gi|802592853|ref|XP_012071804.1|/8.05258264761085e-176/PREDICTED: cytochrome P450 734A1-like [Jatropha curcas]	gi|719996885|ref|XM_010256616.1|/1.04552259424986e-27/PREDICTED: Nelumbo nucifera cytochrome P450 734A1 (LOC104595746), mRNA	sp|O48786|C734A_ARATH/1e-108/Cytochrome P450 734A1 OS=Arabidopsis thaliana GN=CYP734A1 PE=2 SV=1	vra:106767283/4e-110/cytochrome P450 734A1-like; K15639 PHYB activation tagged suppressor 1 [EC:1.14.-.-]	At1g75130/3e-142/[QI] KOG0157 Cytochrome P450 CYP4/CYP19/CYP26 subfamilies	PR00385/5.12158E-13/P450 superfamily signature	cellular_component:GO:0016020//membrane;molecular_function:GO:0046872//metal ion binding;GO:0004497//monooxygenase activity;
Unigene9142_All	543	2.98375	110.932	5.2164	0.000158122	Up	1.2662e-05	gi|802556774|ref|XP_012065669.1|/1.08739505302947e-35/PREDICTED: cytochrome P450 93A2-like [Jatropha curcas]	gi|694327687|ref|XM_009356424.1|/1.14304797965607e-07/PREDICTED: Pyrus x bretschneideri cytochrome P450 705A5-like (LOC103945840), mRNA	sp|O81973|C93A3_SOYBN/2e-26/Cytochrome P450 93A3 OS=Glycine max GN=CYP93A3 PE=2 SV=1	adu:107492914/6e-29/3,9-dihydroxypterocarpan 6A-monooxygenase-like; K00512 steroid 17alpha-monooxygenase / 17alpha-hydroxyprogesterone deacetylase [EC:1.14.14.19 1.14.14.32]	At3g20090/2e-28/[Q] KOG0156 Cytochrome P450 CYP2 subfamily	PTHR24298:SF59/1.7E-58/--	molecular_function:GO:0005488//binding;GO:0016491//oxidoreductase activity;
CL10113.Contig4_All	1711	140.745	2.28298	-5.94603	5.02298e-11	Down	1.14427e-12	gi|985447055|ref|XP_015385375.1|/1.62315755530033e-149/PREDICTED: LOW QUALITY PROTEIN: cytochrome P450 71A9-like [Citrus sinensis]	gi|817161721|gb|KP189362.1|/6.17597932056472e-15/Euonymus japonicus voucher YNUH DD 001 chloroplast, complete genome	sp|O81970|C71A9_SOYBN/9e-139/Cytochrome P450 71A9 OS=Glycine max GN=CYP71A9 PE=2 SV=1	mdm:103437675/3e-150/cytochrome P450 71A9-like; K20617 cytochrome P450 family 71 subfamily A	At3g26210/1e-105/[Q] KOG0156 Cytochrome P450 CYP2 subfamily	PTHR24298:SF120/7.4E-121/--	molecular_function:GO:0005488//binding;GO:0016491//oxidoreductase activity;
CL4391.Contig10_All	1932	1.33797	328.505	7.93973	1.45126e-20	Up	1.10249e-22	gi|743942343|ref|XP_011015670.1|/0/PREDICTED: cytochrome P450 89A2-like [Populus euphratica]	gi|955390976|ref|XM_003556135.3|/8.42380684010009e-64/PREDICTED: Glycine max cytochrome P450 89A2-like (LOC100788826), mRNA	sp|Q42602|C89A2_ARATH/1e-171/Cytochrome P450 89A2 OS=Arabidopsis thaliana GN=CYP89A2 PE=2 SV=2	vra:106767561/0.0/cytochrome P450 89A2-like; K07409 cytochrome P450 family 1 subfamily A polypeptide 2 [EC:1.14.14.1]	At1g64950/7e-173/[Q] KOG0156 Cytochrome P450 CYP2 subfamily	PTHR24298/0.0/--	biological_process:GO:0055114//oxidation-reduction process;cellular_component:GO:0016021//integral component of membrane;molecular_function:GO:0020037//heme binding;GO:0070330//aromatase activity;GO:0005506//iron ion binding;
CL5766.Contig2_All	1735	2.05899	171.169	6.37735	6.52386e-07	Up	2.97044e-08	gi|645219687|ref|XP_008236910.1|/2.10104648374828e-128/PREDICTED: cytochrome P450 CYP82D47-like [Prunus mume]	NA	sp|Q9SZ46|C82C4_ARATH/4e-113/Cytochrome P450 82C4 OS=Arabidopsis thaliana GN=CYP82C4 PE=2 SV=1	rcu:8260912/5e-127/cytochrome P450 CYP82D47; K07408 cytochrome P450 family 1 subfamily A polypeptide 1 [EC:1.14.14.1]	At4g31940/1e-112/[Q] KOG0156 Cytochrome P450 CYP2 subfamily	PR00463/4.4E-37/E-class P450 group I signature	biological_process:GO:0044710//single-organism metabolic process;cellular_component:GO:0016020//membrane;molecular_function:GO:0016705//oxidoreductase activity, acting on paired donors, with incorporation or reduction of molecular oxygen;GO:0004497//monooxygenase activity;GO:0005488//binding;
CL10838.Contig2_All	2025	246.475	111.947	-1.13862	0.0360975	Down	0.00706633	gi|802547438|ref|XP_012090227.1|/8.41653080523936e-23/PREDICTED: SEC12-like protein 1 [Jatropha curcas] &gt;gi|643739242|gb|KDP45056.1| hypothetical protein JCGZ_01556 [Jatropha curcas]	NA	sp|Q8GYE0|PHF1_ARATH/6e-19/SEC12-like protein 1 OS=Arabidopsis thaliana GN=PHF1 PE=1 SV=2	jcu:105648446/2e-23/SEC12-like protein 1; K14003 prolactin regulatory element-binding protein	At3g52190/2e-18/[U] KOG0771 Prolactin regulatory element-binding protein/Protein transport protein SEC12p	PTHR23284:SF2/1.6E-18/--	NA
CL5478.Contig2_All	1621	1.60091	228.395	7.1565	2.10891e-19	Up	1.77529e-21	gi|590592918|ref|XP_007017415.1|/0/Cytochrome P450, putative [Theobroma cacao] &gt;gi|508722743|gb|EOY14640.1| Cytochrome P450, putative [Theobroma cacao]	NA	sp|O49858|C82A3_SOYBN/2e-137/Cytochrome P450 82A3 OS=Glycine max GN=CYP82A3 PE=2 SV=1	cit:102624569/6e-175/cytochrome P450 CYP82D47-like; K00517	At4g31940/1e-132/[Q] KOG0156 Cytochrome P450 CYP2 subfamily	PS00086/-/Cytochrome P450 cysteine heme-iron ligand signature.	biological_process:GO:0055114//oxidation-reduction process;cellular_component:GO:0016021//integral component of membrane;molecular_function:GO:0016705//oxidoreductase activity, acting on paired donors, with incorporation or reduction of molecular oxygen;GO:0020037//heme binding;GO:0005506//iron ion binding;GO:0004497//monooxygenase activity;
Unigene11877_All	264	0.813843	82.6299	6.66577	1.83629e-07	Up	7.56542e-09	gi|49532956|dbj|BAD26579.1|/2.6978092196769e-16/cytochrome P450 like_TBP [Citrullus lanatus]	gi|22595019|gb|AF389246.1|/1.04654255913425e-59/Circaeaster agrestis 26S ribosomal RNA gene, partial sequence	NA	NA	Hs22053937/1e-07/[R] KOG1721 FOG: Zn-finger	PTHR34141/1.2E-22/--	NA
Unigene725_All	1764	57.4409	481.515	3.06743	0.00189148	Up	0.000208492	gi|802724280|ref|XP_012085673.1|/0/PREDICTED: cytochrome P450 78A5-like [Jatropha curcas]	gi|743916337|ref|XM_011003839.1|/0/PREDICTED: Populus euphratica cytochrome P450 78A4-like (LOC105109219), mRNA	sp|Q9LMX7|C78A5_ARATH/2e-132/Cytochrome P450 78A5 OS=Arabidopsis thaliana GN=CYP78A5 PE=2 SV=1	pda:103715852/3e-176/cytochrome P450 78A4-like; K07409 cytochrome P450 family 1 subfamily A polypeptide 2 [EC:1.14.14.1]	At1g74110/1e-134/[Q] KOG0156 Cytochrome P450 CYP2 subfamily	PF00067/3.5E-83/Cytochrome P450	biological_process:GO:0044550//secondary metabolite biosynthetic process;GO:0055114//oxidation-reduction process;cellular_component:GO:0016021//integral component of membrane;molecular_function:GO:0016709//oxidoreductase activity, acting on paired donors, with incorporation or reduction of molecular oxygen, NAD(P)H as one donor, and incorporation of one atom of oxygen;GO:0020037//heme binding;GO:…
Unigene18975_All	1597	23.7346	166.109	2.80707	3.76536e-10	Up	9.78891e-12	gi|255563939|ref|XP_002522969.1|/2.78325886043004e-172/PREDICTED: cytochrome P450 716B1 [Ricinus communis] &gt;gi|223537781|gb|EEF39399.1| cytochrome P450, putative [Ricinus communis]	gi|743860242|ref|XM_011032505.1|/4.89198030940288e-130/PREDICTED: Populus euphratica cytochrome P450 716B1-like (LOC105130142), transcript variant X4, mRNA	sp|Q50EK1|C16B1_PICSI/2e-90/Cytochrome P450 716B1 OS=Picea sitchensis GN=CYP716B1 PE=2 SV=1	cmo:103494945/2e-146/taxadiene 5-alpha hydroxylase-like; K07437 cytochrome P450 family 26 subfamily A	At5g36110/8e-86/[QI] KOG0157 Cytochrome P450 CYP4/CYP19/CYP26 subfamilies	PR00463/3.36E-17/E-class P450 group I signature	biological_process:GO:0055114//oxidation-reduction process;molecular_function:GO:0020037//heme binding;GO:0050598//taxane 13-alpha-hydroxylase activity;GO:0005506//iron ion binding;
CL5373.Contig1_All	1921	133.374	33.245	-2.00426	0.00579882	Down	0.00077378	gi|802699045|ref|XP_012083540.1|/0/PREDICTED: cytochrome P450 704C1-like isoform X1 [Jatropha curcas] &gt;gi|643717103|gb|KDP28729.1| hypothetical protein JCGZ_14500 [Jatropha curcas]	gi|224127425|ref|XM_002320035.1|/0/Populus trichocarpa cytochrome P450 family protein (POPTR_0014s06770g) mRNA, complete cds	sp|Q50EK3|C04C1_PINTA/4e-127/Cytochrome P450 704C1 OS=Pinus taeda GN=CYP704C1 PE=2 SV=1	atr:18422027/2e-99/cytochrome P450 704B1; K20495 long-chain fatty acid omega-monooxygenase [EC:1.14.13.205]	At2g45510/5e-178/[QI] KOG0157 Cytochrome P450 CYP4/CYP19/CYP26 subfamilies	PTHR24296:SF4/0.0/--	biological_process:GO:0055114//oxidation-reduction process;cellular_component:GO:0016021//integral component of membrane;molecular_function:GO:0016705//oxidoreductase activity, acting on paired donors, with incorporation or reduction of molecular oxygen;GO:0020037//heme binding;GO:0005506//iron ion binding;GO:0004497//monooxygenase activity;
Unigene12413_All	1999	1472.99	459.258	-1.68137	0.000268453	Down	2.28584e-05	gi|743798079|ref|XP_011009723.1|/0/PREDICTED: cytochrome P450 CYP749A22-like [Populus euphratica]	gi|596171152|ref|XM_007223075.1|/3.78036247716951e-112/Prunus persica hypothetical protein (PRUPE_ppa004329mg) mRNA, complete cds	sp|H2DH17|C7A22_PANGI/3e-175/Cytochrome P450 CYP749A22 OS=Panax ginseng PE=2 SV=1	fve:101301863/5e-179/cytochrome P450 CYP749A22-like; K15639 PHYB activation tagged suppressor 1 [EC:1.14.-.-]	At2g26710/7e-104/[QI] KOG0157 Cytochrome P450 CYP4/CYP19/CYP26 subfamilies	PF00067/1.1E-82/Cytochrome P450	biological_process:GO:0055114//oxidation-reduction process;cellular_component:GO:0016021//integral component of membrane;molecular_function:GO:0016705//oxidoreductase activity, acting on paired donors, with incorporation or reduction of molecular oxygen;GO:0020037//heme binding;GO:0005506//iron ion binding;GO:0004497//monooxygenase activity;
CL4391.Contig9_All	1954	247.866	92.0771	-1.42864	0.00343816	Down	0.000419316	gi|743942343|ref|XP_011015670.1|/0/PREDICTED: cytochrome P450 89A2-like [Populus euphratica]	gi|590639705|ref|XM_007029686.1|/9.84341440586335e-143/Theobroma cacao Cytochrome P450, family 87, subfamily A, polypeptide 6 (TCM_025626) mRNA, complete cds	sp|Q42602|C89A2_ARATH/9e-154/Cytochrome P450 89A2 OS=Arabidopsis thaliana GN=CYP89A2 PE=2 SV=2	mdm:103442790/1e-174/cytochrome P450 89A2-like; K07408 cytochrome P450 family 1 subfamily A polypeptide 1 [EC:1.14.14.1]	At1g64950/4e-163/[Q] KOG0156 Cytochrome P450 CYP2 subfamily	PS00086/-/Cytochrome P450 cysteine heme-iron ligand signature.	biological_process:GO:0044550//secondary metabolite biosynthetic process;GO:0055114//oxidation-reduction process;cellular_component:GO:0016021//integral component of membrane;molecular_function:GO:0016709//oxidoreductase activity, acting on paired donors, with incorporation or reduction of molecular oxygen, NAD(P)H as one donor, and incorporation of one atom of oxygen;GO:0020037//heme binding;GO:…
CL4529.Contig2_All	1703	0.639043	94.9036	7.21441	1.24466e-09	Up	3.53879e-11	gi|1000941493|ref|XP_002532045.2|/0/PREDICTED: cytochrome P450 CYP736A12 [Ricinus communis]	gi|566179879|ref|XM_002309971.2|/4.90131414390816e-175/Populus trichocarpa cytochrome P450 family protein (POPTR_0007s06260g) mRNA, complete cds	sp|H2DH18|C7A12_PANGI/4e-137/Cytochrome P450 CYP736A12 OS=Panax ginseng PE=2 SV=1	rcu:8286271/0.0/cytochrome P450 CYP736A12; K20562 biphenyl-4-hydroxylase	At5g57260/1e-101/[Q] KOG0156 Cytochrome P450 CYP2 subfamily	PS00086/-/Cytochrome P450 cysteine heme-iron ligand signature.	biological_process:GO:0044550//secondary metabolite biosynthetic process;GO:0055114//oxidation-reduction process;cellular_component:GO:0016020//membrane;molecular_function:GO:0016709//oxidoreductase activity, acting on paired donors, with incorporation or reduction of molecular oxygen, NAD(P)H as one donor, and incorporation of one atom of oxygen;GO:0020037//heme binding;GO:0005506//iron ion bind…
Unigene19151_All	1749	70.6644	204.55	1.5334	0.0102309	Up	0.00152384	gi|255585725|ref|XP_002533544.1|/0/PREDICTED: cytochrome P450 94C1 [Ricinus communis] &gt;gi|223526580|gb|EEF28834.1| cytochrome P450, putative [Ricinus communis]	gi|848874943|ref|XM_012982517.1|/2.25556665437806e-19/PREDICTED: Erythranthe guttatus cytochrome P450 94C1-like (LOC105958517), mRNA	sp|Q9ZUX1|C94C1_ARATH/4e-156/Cytochrome P450 94C1 OS=Arabidopsis thaliana GN=CYP94C1 PE=2 SV=1	aly:ARALYDRAFT_901762/4e-155/CYP94C1; K20624 12-hydroxyjasmonoyl-L-isoleucine oxidase / fatty acid hydroxylase [EC:1.14.-.-]	At2g27690/1e-155/[QI] KOG0157 Cytochrome P450 CYP4/CYP19/CYP26 subfamilies	PR00463/6.6E-12/E-class P450 group I signature	biological_process:GO:0055114//oxidation-reduction process;cellular_component:GO:0016021//integral component of membrane;molecular_function:GO:0020037//heme binding;GO:0070330//aromatase activity;GO:0005506//iron ion binding;
CL1178.Contig1_All	671	244.191	726.385	1.57273	2.25859e-05	Up	1.45435e-06	gi|590581150|ref|XP_007014268.1|/5.77827066758567e-50/P450 reductase 2 [Theobroma cacao] &gt;gi|508784631|gb|EOY31887.1| P450 reductase 2 [Theobroma cacao]	gi|731408398|ref|XM_002270696.3|/2.87601363000744e-54/PREDICTED: Vitis vinifera NADPH--cytochrome P450 reductase (LOC100240979), mRNA	sp|Q9SUM3|NCPR2_ARATH/3e-37/NADPH--cytochrome P450 reductase 2 OS=Arabidopsis thaliana GN=ATR2 PE=1 SV=1	tcc:TCM_039214/1e-50/P450 reductase 2; K00327 NADPH-ferrihemoprotein reductase [EC:1.6.2.4]	At4g30210/8e-37/[C] KOG1158 NADP/FAD dependent oxidoreductase	PTHR19384/2.6E-35/--	biological_process:GO:0055114//oxidation-reduction process;cellular_component:GO:0016021//integral component of membrane;GO:0005789//endoplasmic reticulum membrane;molecular_function:GO:0003958//NADPH-hemoprotein reductase activity;GO:0010181//FMN binding;
CL1476.Contig4_All	1781	0.726985	527.873	9.50405	1.99226e-20	Up	1.53296e-22	gi|802556776|ref|XP_012065670.1|/7.4328162094181e-145/PREDICTED: cytochrome P450 705A5-like [Jatropha curcas] &gt;gi|643737327|gb|KDP43439.1| hypothetical protein JCGZ_16726 [Jatropha curcas]	gi|566177273|ref|XM_002308337.2|/2.31394078962922e-14/Populus trichocarpa hypothetical protein (POPTR_0006s20520g) mRNA, complete cds	sp|Q9FI39|THAD_ARATH/3e-114/Cytochrome P450 705A5 OS=Arabidopsis thaliana GN=CYP705A5 PE=2 SV=1	thj:104807084/1e-109/cytochrome P450 705A5-like; K07418 cytochrome P450 family 2 subfamily J [EC:1.14.14.1]	At1g50520/6e-117/[Q] KOG0156 Cytochrome P450 CYP2 subfamily	PR00385/1.8E-10/P450 superfamily signature	cellular_component:GO:0016020//membrane;molecular_function:GO:0046872//metal ion binding;GO:0016491//oxidoreductase activity;
CL3621.Contig7_All	5340	1804.35	399.961	-2.17355	3.99794e-12	Down	7.89582e-14	gi|590659129|ref|XP_007035043.1|/0/Cytochrome P450, putative [Theobroma cacao] &gt;gi|508714072|gb|EOY05969.1| Cytochrome P450, putative [Theobroma cacao]	gi|731439235|ref|XM_003635247.2|/1.6473311918223e-134/PREDICTED: Vitis vinifera cytochrome P450 CYP72A219 (LOC100260384), mRNA	sp|H2DH21|C7A29_PANGI/2e-149/Cytochrome P450 CYP72A219 OS=Panax ginseng PE=2 SV=1	cam:101499206/5e-137/cytochrome P450 CYP72A219-like; K07426 cytochrome P450 family 4 subfamily B polypeptide 1 [EC:1.14.14.1]	At3g14690/1e-139/[QI] KOG0157 Cytochrome P450 CYP4/CYP19/CYP26 subfamilies	PS00086/-/Cytochrome P450 cysteine heme-iron ligand signature.	biological_process:GO:0055114//oxidation-reduction process;cellular_component:GO:0016021//integral component of membrane;molecular_function:GO:0016705//oxidoreductase activity, acting on paired donors, with incorporation or reduction of molecular oxygen;GO:0020037//heme binding;GO:0005506//iron ion binding;GO:0004497//monooxygenase activity;
CL1476.Contig2_All	1765	2.02949	823.297	8.66415	5.50914e-19	Up	4.83693e-21	gi|802556776|ref|XP_012065670.1|/1.57901379837938e-147/PREDICTED: cytochrome P450 705A5-like [Jatropha curcas] &gt;gi|643737327|gb|KDP43439.1| hypothetical protein JCGZ_16726 [Jatropha curcas]	gi|566177273|ref|XM_002308337.2|/2.29276055356854e-14/Populus trichocarpa hypothetical protein (POPTR_0006s20520g) mRNA, complete cds	sp|Q9FI39|THAD_ARATH/3e-114/Cytochrome P450 705A5 OS=Arabidopsis thaliana GN=CYP705A5 PE=2 SV=1	thj:104807084/1e-109/cytochrome P450 705A5-like; K07418 cytochrome P450 family 2 subfamily J [EC:1.14.14.1]	At1g50520/2e-118/[Q] KOG0156 Cytochrome P450 CYP2 subfamily	PS00086/-/Cytochrome P450 cysteine heme-iron ligand signature.	cellular_component:GO:0016020//membrane;molecular_function:GO:0046872//metal ion binding;GO:0016491//oxidoreductase activity;
CL7571.Contig1_All	426	27.3613	116.736	2.09304	0.00049988	Up	4.59266e-05	gi|731433728|ref|XP_010644766.1|/1.32920502121531e-47/PREDICTED: cytochrome P450 CYP72A219-like [Vitis vinifera]	NA	sp|Q9LUC8|C7A13_ARATH/4e-41/Cytochrome P450 72A13 OS=Arabidopsis thaliana GN=CYP72A13 PE=2 SV=1	sot:102582271/2e-39/cytochrome P450 CYP72A219-like; K07428 cytochrome P450 family 4 subfamily X [EC:1.14.14.1]	At3g14660/1e-40/[QI] KOG0157 Cytochrome P450 CYP4/CYP19/CYP26 subfamilies	PTHR24282:SF53/2.3E-75/--	NA
CL4391.Contig6_All	1906	355.073	25.3833	-3.80616	3.02802e-17	Down	3.21513e-19	gi|568862480|ref|XP_006484711.1|/0/PREDICTED: cytochrome P450 89A2-like [Citrus sinensis]	gi|802585150|ref|XM_012214880.1|/9.80332670833154e-128/PREDICTED: Jatropha curcas cytochrome P450 89A2-like (LOC105632490), mRNA	sp|Q42602|C89A2_ARATH/3e-162/Cytochrome P450 89A2 OS=Arabidopsis thaliana GN=CYP89A2 PE=2 SV=2	mdm:103442790/3e-180/cytochrome P450 89A2-like; K07408 cytochrome P450 family 1 subfamily A polypeptide 1 [EC:1.14.14.1]	At1g64950/2e-167/[Q] KOG0156 Cytochrome P450 CYP2 subfamily	PTHR24298:SF115/0.0/--	biological_process:GO:0055114//oxidation-reduction process;cellular_component:GO:0016021//integral component of membrane;molecular_function:GO:0016705//oxidoreductase activity, acting on paired donors, with incorporation or reduction of molecular oxygen;GO:0020037//heme binding;GO:0005506//iron ion binding;GO:0004497//monooxygenase activity;
CL4391.Contig5_All	1812	322.231	4093.89	3.6673	3.13335e-05	Up	2.08567e-06	gi|743942343|ref|XP_011015670.1|/0/PREDICTED: cytochrome P450 89A2-like [Populus euphratica]	gi|802585150|ref|XM_012214880.1|/2.60727680876665e-123/PREDICTED: Jatropha curcas cytochrome P450 89A2-like (LOC105632490), mRNA	sp|Q42602|C89A2_ARATH/3e-157/Cytochrome P450 89A2 OS=Arabidopsis thaliana GN=CYP89A2 PE=2 SV=2	mdm:103442790/2e-177/cytochrome P450 89A2-like; K07408 cytochrome P450 family 1 subfamily A polypeptide 1 [EC:1.14.14.1]	At1g64950/8e-162/[Q] KOG0156 Cytochrome P450 CYP2 subfamily	PTHR24298:SF115/0.0/--	biological_process:GO:0055114//oxidation-reduction process;cellular_component:GO:0016021//integral component of membrane;molecular_function:GO:0016705//oxidoreductase activity, acting on paired donors, with incorporation or reduction of molecular oxygen;GO:0020037//heme binding;GO:0005506//iron ion binding;GO:0004497//monooxygenase activity;
CL6560.Contig5_All	3055	1217.33	2519.61	1.04948	0.000544099	Up	5.07074e-05	gi|802547407|ref|XP_012090060.1|/0/PREDICTED: uncharacterized protein LOC105648318 [Jatropha curcas] &gt;gi|643739222|gb|KDP45036.1| hypothetical protein JCGZ_01536 [Jatropha curcas]	gi|802547406|ref|XM_012234670.1|/2.0606131363839e-121/PREDICTED: Jatropha curcas uncharacterized LOC105648318 (LOC105648318), mRNA	NA	bna:106425271/3e-86/phosphatidylinositol-3-phosphatase myotubularin-2-like; K18081 myotubularin-related protein 1/2 [EC:3.1.3.64 3.1.3.95]	NA	PTHR31371:SF5/0.0/--	NA
CL7154.Contig1_All	1863	312.759	2923.96	3.2248	7.92517e-14	Up	1.25991e-15	gi|645270065|ref|XP_008240284.1|/1.19032017970094e-100/PREDICTED: cytochrome P450 CYP736A12-like [Prunus mume]	gi|590664465|ref|XM_007036426.1|/3.08966159003275e-23/Theobroma cacao Cytochrome P450, putative (TCM_012306) mRNA, complete cds	sp|H2DH18|C7A12_PANGI/5e-93/Cytochrome P450 CYP736A12 OS=Panax ginseng PE=2 SV=1	pxb:103929729/1e-100/cytochrome P450 CYP736A12-like; K20562 biphenyl-4-hydroxylase	At2g45570/2e-60/[Q] KOG0156 Cytochrome P450 CYP2 subfamily	PTHR24298/1.2E-166/--	biological_process:GO:0055114//oxidation-reduction process;molecular_function:GO:0016705//oxidoreductase activity, acting on paired donors, with incorporation or reduction of molecular oxygen;GO:0020037//heme binding;GO:0005506//iron ion binding;GO:0004497//monooxygenase activity;
CL6560.Contig1_All	2548	57.7655	153.124	1.40642	0.012	Up	0.00184459	gi|802547407|ref|XP_012090060.1|/0/PREDICTED: uncharacterized protein LOC105648318 [Jatropha curcas] &gt;gi|643739222|gb|KDP45036.1| hypothetical protein JCGZ_01536 [Jatropha curcas]	gi|802547406|ref|XM_012234670.1|/3.71211664524168e-118/PREDICTED: Jatropha curcas uncharacterized LOC105648318 (LOC105648318), mRNA	NA	bna:106425271/4e-88/phosphatidylinositol-3-phosphatase myotubularin-2-like; K18081 myotubularin-related protein 1/2 [EC:3.1.3.64 3.1.3.95]	NA	PTHR31371/0.0/--	NA
CL7632.Contig3_All	1651	184.718	1954.19	3.40318	2.86022e-09	Up	8.60472e-11	gi|698460706|ref|XP_009781600.1|/0/PREDICTED: cytochrome P450 94A2-like [Nicotiana sylvestris]	gi|955388806|ref|XM_003553436.3|/5.54840403229709e-65/PREDICTED: Glycine max cytochrome P450 94A1-like (LOC100795308), mRNA	sp|P98188|C94A2_VICSA/3e-169/Cytochrome P450 94A2 OS=Vicia sativa GN=CYP94A2 PE=2 SV=1	jcu:105649877/0.0/cytochrome P450 94A2-like; K13407 fatty acid omega-hydroxylase [EC:1.14.-.-]	At5g63450/1e-119/[QI] KOG0157 Cytochrome P450 CYP4/CYP19/CYP26 subfamilies	PTHR24296:SF11/0.0/--	biological_process:GO:0055114//oxidation-reduction process;molecular_function:GO:0016705//oxidoreductase activity, acting on paired donors, with incorporation or reduction of molecular oxygen;GO:0020037//heme binding;GO:0005506//iron ion binding;GO:0004497//monooxygenase activity;
CL4529.Contig4_All	1693	1.18913	51.6242	5.44006	6.21495e-08	Up	2.3297e-09	gi|1000941493|ref|XP_002532045.2|/0/PREDICTED: cytochrome P450 CYP736A12 [Ricinus communis]	gi|566179879|ref|XM_002309971.2|/4.87196495741769e-175/Populus trichocarpa cytochrome P450 family protein (POPTR_0007s06260g) mRNA, complete cds	sp|H2DH18|C7A12_PANGI/4e-137/Cytochrome P450 CYP736A12 OS=Panax ginseng PE=2 SV=1	rcu:8286271/0.0/cytochrome P450 CYP736A12; K20562 biphenyl-4-hydroxylase	At5g57260/1e-101/[Q] KOG0156 Cytochrome P450 CYP2 subfamily	PF00067/1.4E-105/Cytochrome P450	biological_process:GO:0044550//secondary metabolite biosynthetic process;GO:0055114//oxidation-reduction process;cellular_component:GO:0016020//membrane;molecular_function:GO:0016709//oxidoreductase activity, acting on paired donors, with incorporation or reduction of molecular oxygen, NAD(P)H as one donor, and incorporation of one atom of oxygen;GO:0020037//heme binding;GO:0005506//iron ion bind…
CL1476.Contig5_All	1863	36.8772	2354.97	5.99684	2.45924e-71	Up	6.73237e-75	gi|590616854|ref|XP_007023623.1|/3.66514821383432e-142/Cytochrome P450, putative [Theobroma cacao] &gt;gi|508778989|gb|EOY26245.1| Cytochrome P450, putative [Theobroma cacao]	NA	sp|Q9FI39|THAD_ARATH/1e-109/Cytochrome P450 705A5 OS=Arabidopsis thaliana GN=CYP705A5 PE=2 SV=1	thj:104801609/1e-108/cytochrome P450 705A5-like; K07408 cytochrome P450 family 1 subfamily A polypeptide 1 [EC:1.14.14.1]	At1g50520/2e-115/[Q] KOG0156 Cytochrome P450 CYP2 subfamily	PS00086/-/Cytochrome P450 cysteine heme-iron ligand signature.	cellular_component:GO:0016020//membrane;molecular_function:GO:0046872//metal ion binding;GO:0016491//oxidoreductase activity;
Unigene10034_All	1697	75.8708	15.229	-2.31672	0.000154658	Down	1.23533e-05	gi|802795651|ref|XP_012092560.1|/0/PREDICTED: cytochrome P450 710A1-like [Jatropha curcas] &gt;gi|643702016|gb|KDP20456.1| hypothetical protein JCGZ_05301 [Jatropha curcas]	gi|566166386|ref|XM_002305961.2|/3.41000594401598e-67/Populus trichocarpa cytochrome P450 family protein (POPTR_0004s13670g) mRNA, complete cds	sp|O64697|C7101_ARATH/0.0/Cytochrome P450 710A1 OS=Arabidopsis thaliana GN=CYP710A1 PE=1 SV=1	jcu:105650293/0.0/cytochrome P450 710A1-like; K09832 sterol 22-desaturase [EC:1.14.19.41]	At2g34500/0.0/[QI] KOG0157 Cytochrome P450 CYP4/CYP19/CYP26 subfamilies	PF00067/1.7E-50/Cytochrome P450	biological_process:GO:0016126//sterol biosynthetic process;GO:0055114//oxidation-reduction process;cellular_component:GO:0016021//integral component of membrane;molecular_function:GO:0020037//heme binding;GO:0005506//iron ion binding;GO:0004497//monooxygenase activity;GO:0000249//C-22 sterol desaturase activity;
Unigene30168_All	1097	6.1	130.538	4.41952	2.25768e-08	Up	7.81182e-10	gi|255557971|ref|XP_002520014.1|/4.90984996052822e-124/PREDICTED: cytochrome P450 89A2 [Ricinus communis] &gt;gi|223540778|gb|EEF42338.1| cytochrome P450, putative [Ricinus communis]	NA	sp|Q42602|C89A2_ARATH/4e-102/Cytochrome P450 89A2 OS=Arabidopsis thaliana GN=CYP89A2 PE=2 SV=2	mdm:103442790/7e-107/cytochrome P450 89A2-like; K07408 cytochrome P450 family 1 subfamily A polypeptide 1 [EC:1.14.14.1]	At2g12190/4e-103/[Q] KOG0156 Cytochrome P450 CYP2 subfamily	PR00463/8.7E-19/E-class P450 group I signature	biological_process:GO:0055114//oxidation-reduction process;cellular_component:GO:0016021//integral component of membrane;molecular_function:GO:0020037//heme binding;GO:0070330//aromatase activity;GO:0005506//iron ion binding;
Unigene6874_All	1902	167.42	935.653	2.4825	0.0469778	Up	0.00983374	gi|590670112|ref|XP_007037964.1|/0/Cytochrome P450 94A2 [Theobroma cacao] &gt;gi|508775209|gb|EOY22465.1| Cytochrome P450 94A2 [Theobroma cacao]	gi|595851744|ref|XM_007210114.1|/6.05646777212019e-105/Prunus persica hypothetical protein (PRUPE_ppa017252mg) mRNA, partial cds	sp|Q9SMP5|C94B3_ARATH/1e-169/Cytochrome P450 94B3 OS=Arabidopsis thaliana GN=CYP94B3 PE=2 SV=1	tcc:TCM_014626/0.0/Cytochrome P450 94A2; K20665 jasmonoyl-isoleucine 12-hydroxylase [EC:1.14.-.-]	At3g48520/3e-169/[QI] KOG0157 Cytochrome P450 CYP4/CYP19/CYP26 subfamilies	PF00067/5.7E-73/Cytochrome P450	biological_process:GO:0055114//oxidation-reduction process;molecular_function:GO:0016705//oxidoreductase activity, acting on paired donors, with incorporation or reduction of molecular oxygen;GO:0020037//heme binding;GO:0005506//iron ion binding;GO:0004497//monooxygenase activity;
Unigene5368_All	2116	1165.65	10.1917	-6.8376	4.30316e-16	Down	5.24221e-18	gi|590678360|ref|XP_007040281.1|/0/Cytochrome P450, family 86, subfamily A, polypeptide 8 [Theobroma cacao] &gt;gi|508777526|gb|EOY24782.1| Cytochrome P450, family 86, subfamily A, polypeptide 8 [Theobroma cacao]	gi|566162376|ref|XM_002304466.2|/0/Populus trichocarpa cytochrome P450 family protein (POPTR_0003s12920g) mRNA, complete cds	sp|Q9CAD6|C86A7_ARATH/0.0/Cytochrome P450 86A7 OS=Arabidopsis thaliana GN=CYP86A7 PE=2 SV=1	tcc:TCM_016281/0.0/Cytochrome P450, family 86, subfamily A, polypeptide 8; K15398 fatty acid omega-hydroxylase [EC:1.14.-.-]	At1g63710/0.0/[QI] KOG0157 Cytochrome P450 CYP4/CYP19/CYP26 subfamilies	PR00385/4.7E-11/P450 superfamily signature	biological_process:GO:0055114//oxidation-reduction process;cellular_component:GO:0016021//integral component of membrane;molecular_function:GO:0020037//heme binding;GO:0070330//aromatase activity;GO:0005506//iron ion binding;
CL1178.Contig4_All	2630	3743.04	19963.7	2.4151	1.47984e-26	Up	6.88703e-29	gi|590581150|ref|XP_007014268.1|/0/P450 reductase 2 [Theobroma cacao] &gt;gi|508784631|gb|EOY31887.1| P450 reductase 2 [Theobroma cacao]	gi|823146553|ref|XM_012617722.1|/0/PREDICTED: Gossypium raimondii NADPH--cytochrome P450 reductase 2-like (LOC105790233), mRNA	sp|Q9SUM3|NCPR2_ARATH/0.0/NADPH--cytochrome P450 reductase 2 OS=Arabidopsis thaliana GN=ATR2 PE=1 SV=1	tcc:TCM_039214/0.0/P450 reductase 2; K00327 NADPH-ferrihemoprotein reductase [EC:1.6.2.4]	At4g30210/0.0/[C] KOG1158 NADP/FAD dependent oxidoreductase	PTHR19384/0.0/--	biological_process:GO:0055114//oxidation-reduction process;cellular_component:GO:0016021//integral component of membrane;GO:0005789//endoplasmic reticulum membrane;molecular_function:GO:0003958//NADPH-hemoprotein reductase activity;GO:0010181//FMN binding;
CL5034.Contig3_All	1679	197.713	530.519	1.424	1.46986e-07	Up	5.93378e-09	gi|590677154|ref|XP_007039941.1|/0/Cytochrome P450, family 88, subfamily A, polypeptide 3 isoform 1 [Theobroma cacao] &gt;gi|508777186|gb|EOY24442.1| Cytochrome P450, family 88, subfamily A, polypeptide 3 isoform 1 [Theobroma cacao]	gi|743931502|ref|XM_011011723.1|/0/PREDICTED: Populus euphratica ent-kaurenoic acid oxidase 1-like (LOC105114977), transcript variant X3, mRNA	sp|Q9C5Y2|KAO2_ARATH/0.0/Ent-kaurenoic acid oxidase 2 OS=Arabidopsis thaliana GN=KAO2 PE=2 SV=2	tcc:TCM_016045/0.0/Cytochrome P450, family 88, subfamily A, polypeptide 3 isoform 1; K04123 ent-kaurenoic acid hydroxylase [EC:1.14.13.79]	At2g32440/0.0/[QI] KOG0157 Cytochrome P450 CYP4/CYP19/CYP26 subfamilies	PF00067/9.9E-67/Cytochrome P450	biological_process:GO:0055114//oxidation-reduction process;molecular_function:GO:0016705//oxidoreductase activity, acting on paired donors, with incorporation or reduction of molecular oxygen;GO:0020037//heme binding;GO:0005506//iron ion binding;GO:0004497//monooxygenase activity;
CL3231.Contig4_All	1185	11.4175	0.635052	-4.16823	0.00918118	Down	0.00133609	gi|565398498|ref|XP_006364811.1|/8.41546284571416e-40/PREDICTED: cytochrome P450 CYP82D47-like [Solanum tuberosum]	NA	sp|Q9SZ46|C82C4_ARATH/1e-32/Cytochrome P450 82C4 OS=Arabidopsis thaliana GN=CYP82C4 PE=2 SV=1	cit:102610662/5e-39/cytochrome P450 CYP82D47-like; K00517	At4g31940/3e-32/[Q] KOG0156 Cytochrome P450 CYP2 subfamily	PF00067/7.2E-12/Cytochrome P450	molecular_function:GO:0005488//binding;GO:0016491//oxidoreductase activity;
Unigene2204_All	852	28.863	1.28581	-4.48847	7.50937e-05	Down	5.51602e-06	gi|703094290|ref|XP_010095208.1|/1.32958402915776e-125/Cytochrome P450 [Morus notabilis] &gt;gi|587869351|gb|EXB58669.1| Cytochrome P450 [Morus notabilis]	gi|692313986|dbj|AB706294.1|/2.60236644586511e-120/Olea europaea CYP716A48 mRNA for cytochrome P450 monooxygenase CYP716A48, complete cds	sp|I7C6E8|C7A52_PANGI/7e-114/Beta-amyrin 28-oxidase OS=Panax ginseng PE=2 SV=1	tcc:TCM_039935/8e-126/Cytochrome P450; K20667 beta-amyrin 28-monooxygenase [EC:1.14.13.201]	At5g36110/1e-100/[QI] KOG0157 Cytochrome P450 CYP4/CYP19/CYP26 subfamilies	PTHR24286/1.4E-188/--	biological_process:GO:0010268//brassinosteroid homeostasis;GO:0016132//brassinosteroid biosynthetic process;GO:0055114//oxidation-reduction process;GO:0007275//multicellular organism development;GO:0016125//sterol metabolic process;cellular_component:GO:0016021//integral component of membrane;molecular_function:GO:0020037//heme binding;GO:0005506//iron ion binding;GO:0016705//oxidoreductase activ…
Unigene922_All	1680	108.628	459.456	2.08053	1.15654e-05	Up	6.89195e-07	gi|590605676|ref|XP_007020549.1|/6.94301588236044e-159/Cytochrome P450 [Theobroma cacao] &gt;gi|508720177|gb|EOY12074.1| Cytochrome P450 [Theobroma cacao]	gi|955333661|ref|XM_003530744.3|/2.18024054949618e-14/PREDICTED: Glycine max cytochrome P450 71D9-like (LOC100778572), mRNA	sp|O81971|C71D9_SOYBN/6e-128/Cytochrome P450 71D9 OS=Glycine max GN=CYP71D9 PE=2 SV=1	adu:107471941/1e-129/cytochrome P450 71D9-like; K00512 steroid 17alpha-monooxygenase / 17alpha-hydroxyprogesterone deacetylase [EC:1.14.14.19 1.14.14.32]	At5g25180/1e-91/[Q] KOG0156 Cytochrome P450 CYP2 subfamily	PR00385/1.1E-10/P450 superfamily signature	biological_process:GO:0055114//oxidation-reduction process;cellular_component:GO:0016021//integral component of membrane;molecular_function:GO:0016709//oxidoreductase activity, acting on paired donors, with incorporation or reduction of molecular oxygen, NAD(P)H as one donor, and incorporation of one atom of oxygen;GO:0020037//heme binding;GO:0005506//iron ion binding;
CL12355.Contig2_All	251	1.03288	8.25584	2.99874	0.0287252	Up	0.00532123	gi|645241567|ref|XP_008227138.1|/3.93511070525111e-31/PREDICTED: LOW QUALITY PROTEIN: cytochrome P450 71D9-like [Prunus mume]	gi|1000937301|ref|XM_002534395.2|/4.73057407202033e-38/PREDICTED: Ricinus communis premnaspirodiene oxygenase (LOC8259326), mRNA	sp|O48923|C71DA_SOYBN/4e-28/Cytochrome P450 71D10 OS=Glycine max GN=CYP71D10 PE=2 SV=1	cit:102615599/5e-29/cytochrome P450 71D11-like; K00512 steroid 17alpha-monooxygenase / 17alpha-hydroxyprogesterone deacetylase [EC:1.14.14.19 1.14.14.32]	At2g02580/8e-23/[Q] KOG0156 Cytochrome P450 CYP2 subfamily	PTHR24298:SF178/4.8E-52/--	biological_process:GO:0055114//oxidation-reduction process;molecular_function:GO:0016705//oxidoreductase activity, acting on paired donors, with incorporation or reduction of molecular oxygen;GO:0020037//heme binding;GO:0005506//iron ion binding;GO:0004497//monooxygenase activity;
CL5925.Contig2_All	1681	10.8556	161.656	3.89642	2.95168e-11	Up	6.49035e-13	gi|590605676|ref|XP_007020549.1|/5.81816043214491e-176/Cytochrome P450 [Theobroma cacao] &gt;gi|508720177|gb|EOY12074.1| Cytochrome P450 [Theobroma cacao]	gi|590605675|ref|XM_007020487.1|/2.53790535232909e-88/Theobroma cacao Cytochrome P450 (TCM_030674) mRNA, complete cds	sp|O48923|C71DA_SOYBN/3e-145/Cytochrome P450 71D10 OS=Glycine max GN=CYP71D10 PE=2 SV=1	gra:105766268/4e-150/cytochrome P450 71D10-like; K00512 steroid 17alpha-monooxygenase / 17alpha-hydroxyprogesterone deacetylase [EC:1.14.14.19 1.14.14.32]	At3g26330/7e-97/[Q] KOG0156 Cytochrome P450 CYP2 subfamily	PR00385/5.0E-10/P450 superfamily signature	biological_process:GO:0055114//oxidation-reduction process;cellular_component:GO:0016021//integral component of membrane;molecular_function:GO:0016705//oxidoreductase activity, acting on paired donors, with incorporation or reduction of molecular oxygen;GO:0020037//heme binding;GO:0005506//iron ion binding;GO:0004497//monooxygenase activity;
Unigene691_All	307	111.2	520.67	2.22721	4.13263e-08	Up	1.49701e-09	gi|823146554|ref|XP_012473176.1|/5.20427113179256e-44/PREDICTED: NADPH--cytochrome P450 reductase 2-like [Gossypium raimondii]	gi|558064788|gb|KF486915.1|/2.13913582292372e-32/Panax ginseng CYP450 reductase mRNA, complete cds	sp|Q9SUM3|NCPR2_ARATH/5e-35/NADPH--cytochrome P450 reductase 2 OS=Arabidopsis thaliana GN=ATR2 PE=1 SV=1	gra:105790233/9e-45/NADPH--cytochrome P450 reductase 2-like; K00327 NADPH-ferrihemoprotein reductase [EC:1.6.2.4]	At4g30210/1e-34/[C] KOG1158 NADP/FAD dependent oxidoreductase	PTHR19384/1.6E-49/--	biological_process:GO:0055114//oxidation-reduction process;cellular_component:GO:0016021//integral component of membrane;GO:0005789//endoplasmic reticulum membrane;molecular_function:GO:0003958//NADPH-hemoprotein reductase activity;GO:0010181//FMN binding;
CL5478.Contig1_All	1876	17.9591	12621.8	9.45698	3.94557e-102	Up	3.85762e-106	gi|590592918|ref|XP_007017415.1|/2.28863119383453e-176/Cytochrome P450, putative [Theobroma cacao] &gt;gi|508722743|gb|EOY14640.1| Cytochrome P450, putative [Theobroma cacao]	gi|703084000|ref|XM_010094055.1|/6.83143032751778e-10/Morus notabilis Cytochrome P450 82A3 partial mRNA	sp|O49858|C82A3_SOYBN/1e-130/Cytochrome P450 82A3 OS=Glycine max GN=CYP82A3 PE=2 SV=1	cit:102610662/1e-159/cytochrome P450 CYP82D47-like; K00517	At4g31940/3e-123/[Q] KOG0156 Cytochrome P450 CYP2 subfamily	PF00067/4.6E-93/Cytochrome P450	cellular_component:GO:0016020//membrane;molecular_function:GO:0046872//metal ion binding;GO:0016491//oxidoreductase activity;
CL5740.Contig2_All	1848	971.446	379.943	-1.35435	0.00720264	Down	0.00100197	gi|224057852|ref|XP_002299356.1|/0/cytochrome p450 51 family protein [Populus trichocarpa] &gt;gi|222846614|gb|EEE84161.1| cytochrome p450 51 family protein [Populus trichocarpa]	gi|645231147|ref|XM_008224040.1|/0/PREDICTED: Prunus mume sterol 14-demethylase (LOC103322154), mRNA	sp|Q9SAA9|CP511_ARATH/0.0/Sterol 14-demethylase OS=Arabidopsis thaliana GN=CYP51G1 PE=1 SV=1	pop:POPTR_0001s12910g/0.0/POPTRDRAFT_48605; cytochrome p450 51 family protein; K05917 sterol 14-demethylase [EC:1.14.13.70]	At1g11680/0.0/[Q] KOG0684 Cytochrome P450	PS00086/-/Cytochrome P450 cysteine heme-iron ligand signature.	biological_process:GO:0016126//sterol biosynthetic process;GO:0055114//oxidation-reduction process;GO:0070988//demethylation;cellular_component:GO:0005783//endoplasmic reticulum;GO:0016021//integral component of membrane;GO:0005886//plasma membrane;molecular_function:GO:0020037//heme binding;GO:0005506//iron ion binding;GO:0008398//sterol 14-demethylase activity;
Unigene24986_All	2004	452.193	62.1004	-2.86426	1.77508e-05	Down	1.11003e-06	gi|590703164|ref|XP_007046800.1|/0/Cytochrome P450 superfamily protein [Theobroma cacao] &gt;gi|508699061|gb|EOX90957.1| Cytochrome P450 superfamily protein [Theobroma cacao]	gi|590703163|ref|XM_007046738.1|/0/Theobroma cacao Cytochrome P450 superfamily protein (TCM_000287) mRNA, complete cds	sp|Q9M066|C90C1_ARATH/0.0/3-epi-6-deoxocathasterone 23-monooxygenase OS=Arabidopsis thaliana GN=ROT3 PE=2 SV=3	tcc:TCM_000287/0.0/Cytochrome P450 superfamily protein; K12637 3-epi-6-deoxocathasterone 23-monooxygenase [EC:1.14.13.112]	At4g36380/0.0/[QI] KOG0157 Cytochrome P450 CYP4/CYP19/CYP26 subfamilies	PTHR24286:SF79/0.0/--	biological_process:GO:0016132//brassinosteroid biosynthetic process;GO:0048443//stamen development;GO:0009965//leaf morphogenesis;GO:0055114//oxidation-reduction process;GO:0042814//monopolar cell growth;GO:0048441//petal development;cellular_component:GO:0016021//integral component of membrane;molecular_function:GO:0016709//oxidoreductase activity, acting on paired donors, with incorporation or …
CL5373.Contig2_All	1188	20.5959	0.519248	-5.30979	0.000110701	Down	8.51364e-06	gi|802699051|ref|XP_012083542.1|/1.72247377913823e-101/PREDICTED: cytochrome P450 704C1-like isoform X3 [Jatropha curcas]	gi|224127425|ref|XM_002320035.1|/8.05450613072228e-107/Populus trichocarpa cytochrome P450 family protein (POPTR_0014s06770g) mRNA, complete cds	sp|Q50EK3|C04C1_PINTA/5e-64/Cytochrome P450 704C1 OS=Pinus taeda GN=CYP704C1 PE=2 SV=1	smo:SELMODRAFT_418431/3e-52/CYP704H2; hypothetical protein; K20495 long-chain fatty acid omega-monooxygenase [EC:1.14.13.205]	At2g45510/3e-91/[QI] KOG0157 Cytochrome P450 CYP4/CYP19/CYP26 subfamilies	PTHR24296:SF4/3.4E-134/--	biological_process:GO:0055114//oxidation-reduction process;cellular_component:GO:0016021//integral component of membrane;molecular_function:GO:0016705//oxidoreductase activity, acting on paired donors, with incorporation or reduction of molecular oxygen;GO:0020037//heme binding;GO:0005506//iron ion binding;GO:0004497//monooxygenase activity;
CL12355.Contig1_All	1639	3.02186	80.7832	4.74055	4.1322e-13	Up	7.22772e-15	gi|590605676|ref|XP_007020549.1|/6.02361651095229e-162/Cytochrome P450 [Theobroma cacao] &gt;gi|508720177|gb|EOY12074.1| Cytochrome P450 [Theobroma cacao]	gi|645306144|ref|XM_008247784.1|/7.07386137032309e-69/PREDICTED: Prunus mume cytochrome P450 71D11-like (LOC103344162), mRNA	sp|O48923|C71DA_SOYBN/7e-147/Cytochrome P450 71D10 OS=Glycine max GN=CYP71D10 PE=2 SV=1	gra:105766268/2e-150/cytochrome P450 71D10-like; K00512 steroid 17alpha-monooxygenase / 17alpha-hydroxyprogesterone deacetylase [EC:1.14.14.19 1.14.14.32]	At3g26210/1e-107/[Q] KOG0156 Cytochrome P450 CYP2 subfamily	PTHR24298:SF178/3.2E-282/--	cellular_component:GO:0016020//membrane;molecular_function:GO:0046872//metal ion binding;GO:0016491//oxidoreductase activity;
CL8302.Contig1_All	265	0.593472	19.3291	5.02545	0.000531616	Up	4.93673e-05	gi|734307163|gb|KHM99028.1|/6.39151747946126e-34/Cytochrome P450 71D11 [Glycine soja]	gi|802591123|ref|XM_012215864.1|/3.91622822883209e-34/PREDICTED: Jatropha curcas cytochrome P450 71D10-like (LOC105633293), mRNA	sp|O81971|C71D9_SOYBN/2e-33/Cytochrome P450 71D9 OS=Glycine max GN=CYP71D9 PE=2 SV=1	gmx:100814284/3e-32/CYP71D9, F6H1; cytochrome P450 71D9-like; K13267 flavonoid 6-hydroxylase [EC:1.14.13.-]	At5g25180/3e-22/[Q] KOG0156 Cytochrome P450 CYP2 subfamily	PTHR24298:SF178/5.3E-54/--	biological_process:GO:0044550//secondary metabolite biosynthetic process;GO:0055114//oxidation-reduction process;cellular_component:GO:0016021//integral component of membrane;molecular_function:GO:0016709//oxidoreductase activity, acting on paired donors, with incorporation or reduction of molecular oxygen, NAD(P)H as one donor, and incorporation of one atom of oxygen;GO:0020037//heme binding;GO:…
CL1178.Contig3_All	304	98.064	387.597	1.98276	6.42093e-07	Up	2.91729e-08	gi|823146554|ref|XP_012473176.1|/1.42384775415651e-25/PREDICTED: NADPH--cytochrome P450 reductase 2-like [Gossypium raimondii]	gi|645234181|ref|XM_008225472.1|/7.2423889009778e-67/PREDICTED: Prunus mume NADPH--cytochrome P450 reductase 2 (LOC103323475), mRNA	sp|Q05001|NCPR_CATRO/5e-21/NADPH--cytochrome P450 reductase OS=Catharanthus roseus GN=CPR PE=2 SV=1	gra:105790233/2e-26/NADPH--cytochrome P450 reductase 2-like; K00327 NADPH-ferrihemoprotein reductase [EC:1.6.2.4]	At4g30210/3e-20/[C] KOG1158 NADP/FAD dependent oxidoreductase	PTHR19384/9.0E-58/--	biological_process:GO:0055114//oxidation-reduction process;cellular_component:GO:0016021//integral component of membrane;GO:0005789//endoplasmic reticulum membrane;molecular_function:GO:0003958//NADPH-hemoprotein reductase activity;GO:0010181//FMN binding;
CL11348.Contig1_All	1880	82.9439	2030.49	4.61355	1.04821e-07	Up	4.09427e-09	gi|590720943|ref|XP_007051469.1|/0/Cytochrome P450, family 78, subfamily A, polypeptide 6 [Theobroma cacao] &gt;gi|508703730|gb|EOX95626.1| Cytochrome P450, family 78, subfamily A, polypeptide 6 [Theobroma cacao]	gi|590720942|ref|XM_007051407.1|/0/Theobroma cacao Cytochrome P450, family 78, subfamily A, polypeptide 6 (TCM_005079) mRNA, complete cds	sp|O48927|C78A3_SOYBN/0.0/Cytochrome P450 78A3 OS=Glycine max GN=CYP78A3 PE=2 SV=1	brp:103843776/0.0/cytochrome P450 78A6-like; K00517	At3g61880/0.0/[Q] KOG0156 Cytochrome P450 CYP2 subfamily	PR00463/3.4E-34/E-class P450 group I signature	biological_process:GO:0044550//secondary metabolite biosynthetic process;GO:0055114//oxidation-reduction process;cellular_component:GO:0016021//integral component of membrane;molecular_function:GO:0016709//oxidoreductase activity, acting on paired donors, with incorporation or reduction of molecular oxygen, NAD(P)H as one donor, and incorporation of one atom of oxygen;GO:0020037//heme binding;GO:…
Unigene26334_All	1669	1.12786	738.533	9.35493	8.83687e-25	Up	4.58778e-27	gi|255575491|ref|XP_002528647.1|/1.61650041400624e-178/PREDICTED: cytochrome P450 76A1 [Ricinus communis] &gt;gi|223531936|gb|EEF33750.1| cytochrome P450, putative [Ricinus communis]	NA	sp|P37122|C76A2_SOLME/2e-142/Cytochrome P450 76A2 OS=Solanum melongena GN=CYP76A2 PE=2 SV=1	rcu:8274891/3e-179/cytochrome P450 76A1; K20618 cytochrome P450 family 76 subfamily A	At3g52970/5e-107/[Q] KOG0156 Cytochrome P450 CYP2 subfamily	PR00385/1.9E-15/P450 superfamily signature	biological_process:GO:0044550//secondary metabolite biosynthetic process;cellular_component:GO:0016020//membrane;molecular_function:GO:0016709//oxidoreductase activity, acting on paired donors, with incorporation or reduction of molecular oxygen, NAD(P)H as one donor, and incorporation of one atom of oxygen;GO:0046872//metal ion binding;
CL12355.Contig4_All	3088	6.16789	2263.82	8.51976	2.79277e-30	Up	1.01029e-32	gi|590605676|ref|XP_007020549.1|/1.08421816219508e-152/Cytochrome P450 [Theobroma cacao] &gt;gi|508720177|gb|EOY12074.1| Cytochrome P450 [Theobroma cacao]	gi|645306144|ref|XM_008247784.1|/2.91275421337051e-65/PREDICTED: Prunus mume cytochrome P450 71D11-like (LOC103344162), mRNA	sp|O81971|C71D9_SOYBN/1e-136/Cytochrome P450 71D9 OS=Glycine max GN=CYP71D9 PE=2 SV=1	gra:105766268/2e-138/cytochrome P450 71D10-like; K00512 steroid 17alpha-monooxygenase / 17alpha-hydroxyprogesterone deacetylase [EC:1.14.14.19 1.14.14.32]	At3g26300/3e-99/[Q] KOG0156 Cytochrome P450 CYP2 subfamily	PR00385/3.3E-10/P450 superfamily signature	cellular_component:GO:0016020//membrane;molecular_function:GO:0046872//metal ion binding;GO:0016491//oxidoreductase activity;
CL9854.Contig1_All	2587	1843.56	3800.7	1.04377	1.82259e-06	Up	9.05594e-08	gi|224551850|gb|ACN54323.1|/0/NADPH:cytochrome P450 reductase [Gossypium hirsutum]	gi|590596071|ref|XM_007018172.1|/0/Theobroma cacao P450 reductase 1 isoform 1 (TCM_034517) mRNA, complete cds	sp|P37116|NCPR_VIGRR/0.0/NADPH--cytochrome P450 reductase OS=Vigna radiata var. radiata PE=1 SV=1	tcc:TCM_034517/0.0/NADPH--cytochrome P450 reductase isoform 3; K00327 NADPH-ferrihemoprotein reductase [EC:1.6.2.4]	At4g24520/0.0/[C] KOG1158 NADP/FAD dependent oxidoreductase	PTHR19384:SF85/0.0/--	biological_process:GO:0009698//phenylpropanoid metabolic process;GO:0055114//oxidation-reduction process;GO:0009737//response to abscisic acid;cellular_component:GO:0005829//cytosol;GO:0016021//integral component of membrane;GO:0005789//endoplasmic reticulum membrane;molecular_function:GO:0003958//NADPH-hemoprotein reductase activity;GO:0010181//FMN binding;
Unigene13217_All	606	334.196	820.361	1.29557	3.012e-06	Up	1.57373e-07	gi|449457161|ref|XP_004146317.1|/2.08792500546768e-18/PREDICTED: NADPH--cytochrome P450 reductase 2-like [Cucumis sativus] &gt;gi|698029646|gb|AIT72028.1| cytochrome P450 reductase [Cucumis sativus] &gt;gi|700210361|gb|KGN65457.1| hypothetical protein Csa_1G423150 [Cucumis sativus]	gi|985443053|ref|XM_006474123.2|/9.51116862154452e-39/PREDICTED: Citrus sinensis NADPH--cytochrome P450 reductase (LOC102609558), transcript variant X2, mRNA	sp|Q9SUM3|NCPR2_ARATH/1e-17/NADPH--cytochrome P450 reductase 2 OS=Arabidopsis thaliana GN=ATR2 PE=1 SV=1	csv:101219498/4e-19/NADPH--cytochrome P450 reductase 2-like; K00327 NADPH-ferrihemoprotein reductase [EC:1.6.2.4]	At4g30210/3e-17/[C] KOG1158 NADP/FAD dependent oxidoreductase	NA	biological_process:GO:0055114//oxidation-reduction process;cellular_component:GO:0016021//integral component of membrane;GO:0005789//endoplasmic reticulum membrane;molecular_function:GO:0003958//NADPH-hemoprotein reductase activity;GO:0010181//FMN binding;
CL2830.Contig3_All	2118	815.753	39.2178	-4.37855	8.74084e-18	Down	8.78528e-20	gi|743798079|ref|XP_011009723.1|/0/PREDICTED: cytochrome P450 CYP749A22-like [Populus euphratica]	gi|645277452|ref|XM_008245555.1|/1.43179385757281e-116/PREDICTED: Prunus mume cytochrome P450 CYP749A22-like (LOC103341998), mRNA	sp|H2DH17|C7A22_PANGI/2e-174/Cytochrome P450 CYP749A22 OS=Panax ginseng PE=2 SV=1	pmum:103342000/2e-178/cytochrome P450 CYP749A22-like; K15639 PHYB activation tagged suppressor 1 [EC:1.14.-.-]	At2g26710/1e-106/[QI] KOG0157 Cytochrome P450 CYP4/CYP19/CYP26 subfamilies	PR00385/2.8E-14/P450 superfamily signature	biological_process:GO:0055114//oxidation-reduction process;cellular_component:GO:0016021//integral component of membrane;molecular_function:GO:0016705//oxidoreductase activity, acting on paired donors, with incorporation or reduction of molecular oxygen;GO:0020037//heme binding;GO:0005506//iron ion binding;GO:0004497//monooxygenase activity;
Unigene5945_All	603	16.6287	1.22672	-3.7608	0.00236416	Down	0.000270695	gi|590582484|ref|XP_007014637.1|/9.85216510951599e-77/Cytochrome P450 [Theobroma cacao] &gt;gi|508785000|gb|EOY32256.1| Cytochrome P450 [Theobroma cacao]	gi|985462917|ref|XM_015533327.1|/1.25905779207298e-17/PREDICTED: Citrus sinensis beta-amyrin 28-oxidase-like (LOC102625960), mRNA	sp|I7C6E8|C7A52_PANGI/7e-64/Beta-amyrin 28-oxidase OS=Panax ginseng PE=2 SV=1	tcc:TCM_039935/2e-77/Cytochrome P450; K20667 beta-amyrin 28-monooxygenase [EC:1.14.13.201]	At5g36110/1e-60/[QI] KOG0157 Cytochrome P450 CYP4/CYP19/CYP26 subfamilies	PTHR24286:SF66/8.5E-99/--	biological_process:GO:0055114//oxidation-reduction process;cellular_component:GO:0016021//integral component of membrane;molecular_function:GO:0020037//heme binding;GO:0050598//taxane 13-alpha-hydroxylase activity;GO:0005506//iron ion binding;
CL9946.Contig1_All	2315	652.248	8057.41	3.62682	8.18426e-24	Up	4.64905e-26	gi|645243885|ref|XP_008228182.1|/0/PREDICTED: cytochrome P450 71A1-like [Prunus mume]	gi|764609758|ref|XM_004303650.2|/0/PREDICTED: Fragaria vesca subsp. vesca cytochrome P450 71A1-like (LOC101301702), mRNA	sp|P24465|C71A1_PERAE/4e-118/Cytochrome P450 71A1 OS=Persea americana GN=CYP71A1 PE=1 SV=2	ats:F775_17104/0.0/Flavonoid 3'-monooxygenase; K07410 cytochrome P450 family 1 subfamily B polypeptide 1 [EC:1.14.14.1]	At5g07990/6e-110/[Q] KOG0156 Cytochrome P450 CYP2 subfamily	PTHR24298:SF51/0.0/--	biological_process:GO:0055114//oxidation-reduction process;cellular_component:GO:0016021//integral component of membrane;molecular_function:GO:0020037//heme binding;GO:0005506//iron ion binding;GO:0033772//flavonoid 3',5'-hydroxylase activity;
CL4391.Contig1_All	1827	626.079	251.557	-1.31546	0.00665563	Down	0.000912184	gi|743942343|ref|XP_011015670.1|/0/PREDICTED: cytochrome P450 89A2-like [Populus euphratica]	gi|590639705|ref|XM_007029686.1|/2.4845868373089e-163/Theobroma cacao Cytochrome P450, family 87, subfamily A, polypeptide 6 (TCM_025626) mRNA, complete cds	sp|Q42602|C89A2_ARATH/7e-159/Cytochrome P450 89A2 OS=Arabidopsis thaliana GN=CYP89A2 PE=2 SV=2	mdm:103442790/7e-174/cytochrome P450 89A2-like; K07408 cytochrome P450 family 1 subfamily A polypeptide 1 [EC:1.14.14.1]	At2g12190/7e-164/[Q] KOG0156 Cytochrome P450 CYP2 subfamily	PTHR24298/0.0/--	biological_process:GO:0044550//secondary metabolite biosynthetic process;GO:0055114//oxidation-reduction process;cellular_component:GO:0016021//integral component of membrane;molecular_function:GO:0016709//oxidoreductase activity, acting on paired donors, with incorporation or reduction of molecular oxygen, NAD(P)H as one donor, and incorporation of one atom of oxygen;GO:0020037//heme binding;GO:…
CL11348.Contig3_All	1893	101.774	2396.5	4.5575	1.56445e-08	Up	5.29691e-10	gi|590720943|ref|XP_007051469.1|/0/Cytochrome P450, family 78, subfamily A, polypeptide 6 [Theobroma cacao] &gt;gi|508703730|gb|EOX95626.1| Cytochrome P450, family 78, subfamily A, polypeptide 6 [Theobroma cacao]	gi|658016206|ref|XM_008345221.1|/2.78446287852282e-108/PREDICTED: Malus x domestica cytochrome P450 78A9-like (LOC103406216), mRNA	sp|O48927|C78A3_SOYBN/0.0/Cytochrome P450 78A3 OS=Glycine max GN=CYP78A3 PE=2 SV=1	brp:103843776/0.0/cytochrome P450 78A6-like; K00517	At3g61880/0.0/[Q] KOG0156 Cytochrome P450 CYP2 subfamily	PR00385/1.5E-9/P450 superfamily signature	biological_process:GO:0044550//secondary metabolite biosynthetic process;GO:0055114//oxidation-reduction process;cellular_component:GO:0016021//integral component of membrane;molecular_function:GO:0016709//oxidoreductase activity, acting on paired donors, with incorporation or reduction of molecular oxygen, NAD(P)H as one donor, and incorporation of one atom of oxygen;GO:0020037//heme binding;GO:…
Unigene478_All	1209	192.413	1.62489	-6.88772	3.65102e-19	Down	3.16626e-21	gi|590651876|ref|XP_007033006.1|/4.46575485903607e-81/Cytochrome P450, family 81, subfamily D, polypeptide 8, putative [Theobroma cacao] &gt;gi|508712035|gb|EOY03932.1| Cytochrome P450, family 81, subfamily D, polypeptide 8, putative [Theobroma cacao]	NA	sp|Q9FG65|C81D1_ARATH/2e-70/Cytochrome P450 81D1 OS=Arabidopsis thaliana GN=CYP81D1 PE=2 SV=1	tcc:TCM_019148/2e-80/Cytochrome P450, family 81, subfamily D, polypeptide 8; K00517	At4g37370/1e-70/[Q] KOG0156 Cytochrome P450 CYP2 subfamily	PR00463/7.7E-24/E-class P450 group I signature	biological_process:GO:0055114//oxidation-reduction process;cellular_component:GO:0016021//integral component of membrane;molecular_function:GO:0016705//oxidoreductase activity, acting on paired donors, with incorporation or reduction of molecular oxygen;GO:0020037//heme binding;GO:0005506//iron ion binding;GO:0004497//monooxygenase activity;
CL2830.Contig4_All	2048	1131.5	383.398	-1.56132	0.00051072	Down	4.70679e-05	gi|743798079|ref|XP_011009723.1|/4.95954148002082e-180/PREDICTED: cytochrome P450 CYP749A22-like [Populus euphratica]	gi|645277452|ref|XM_008245555.1|/1.80266817383753e-110/PREDICTED: Prunus mume cytochrome P450 CYP749A22-like (LOC103341998), mRNA	sp|H2DH17|C7A22_PANGI/9e-176/Cytochrome P450 CYP749A22 OS=Panax ginseng PE=2 SV=1	pxb:103947282/1e-177/cytochrome P450 CYP749A22-like; K15639 PHYB activation tagged suppressor 1 [EC:1.14.-.-]	At2g26710/3e-107/[QI] KOG0157 Cytochrome P450 CYP4/CYP19/CYP26 subfamilies	PS00086/-/Cytochrome P450 cysteine heme-iron ligand signature.	biological_process:GO:0055114//oxidation-reduction process;cellular_component:GO:0016021//integral component of membrane;molecular_function:GO:0016705//oxidoreductase activity, acting on paired donors, with incorporation or reduction of molecular oxygen;GO:0020037//heme binding;GO:0005506//iron ion binding;GO:0004497//monooxygenase activity;
CL11348.Contig2_All	1809	147.37	807.958	2.45484	0.00136552	Up	0.000143842	gi|590720943|ref|XP_007051469.1|/0/Cytochrome P450, family 78, subfamily A, polypeptide 6 [Theobroma cacao] &gt;gi|508703730|gb|EOX95626.1| Cytochrome P450, family 78, subfamily A, polypeptide 6 [Theobroma cacao]	gi|590720942|ref|XM_007051407.1|/0/Theobroma cacao Cytochrome P450, family 78, subfamily A, polypeptide 6 (TCM_005079) mRNA, complete cds	sp|O48927|C78A3_SOYBN/0.0/Cytochrome P450 78A3 OS=Glycine max GN=CYP78A3 PE=2 SV=1	brp:103843776/0.0/cytochrome P450 78A6-like; K00517	At3g61880/0.0/[Q] KOG0156 Cytochrome P450 CYP2 subfamily	PR00385/1.2E-9/P450 superfamily signature	biological_process:GO:0044550//secondary metabolite biosynthetic process;GO:0055114//oxidation-reduction process;cellular_component:GO:0016021//integral component of membrane;molecular_function:GO:0016709//oxidoreductase activity, acting on paired donors, with incorporation or reduction of molecular oxygen, NAD(P)H as one donor, and incorporation of one atom of oxygen;GO:0020037//heme binding;GO:…
CL5885.Contig1_All	1724	2.6502	289.717	6.7724	9.72352e-22	Up	6.73079e-24	gi|645306145|ref|XP_008246006.1|/0/PREDICTED: cytochrome P450 71D11-like [Prunus mume]	gi|985443457|ref|XM_006474858.2|/1.23757043857409e-71/PREDICTED: Citrus sinensis cytochrome P450 71D11-like (LOC102615900), transcript variant X2, mRNA	sp|O22307|C71DB_LOTJA/4e-155/Cytochrome P450 71D11 (Fragment) OS=Lotus japonicus GN=CYP71D11 PE=2 SV=1	gra:105766268/4e-167/cytochrome P450 71D10-like; K00512 steroid 17alpha-monooxygenase / 17alpha-hydroxyprogesterone deacetylase [EC:1.14.14.19 1.14.14.32]	At3g26330/1e-111/[Q] KOG0156 Cytochrome P450 CYP2 subfamily	PS00086/-/Cytochrome P450 cysteine heme-iron ligand signature.	biological_process:GO:0055114//oxidation-reduction process;cellular_component:GO:0016021//integral component of membrane;molecular_function:GO:0016705//oxidoreductase activity, acting on paired donors, with incorporation or reduction of molecular oxygen;GO:0020037//heme binding;GO:0005506//iron ion binding;GO:0004497//monooxygenase activity;
CL1476.Contig3_All	1909	13.6057	1572.37	6.85259	2.00308e-66	Up	6.65864e-70	gi|743926383|ref|XP_011007353.1|/7.33179297184017e-138/PREDICTED: cytochrome P450 705A5-like [Populus euphratica] &gt;gi|743926385|ref|XP_011007354.1| PREDICTED: cytochrome P450 705A5-like [Populus euphratica]	gi|802556773|ref|XM_012210279.1|/2.36339671127563e-49/PREDICTED: Jatropha curcas cytochrome P450 93A2-like (LOC105628795), mRNA	sp|Q9FI39|THAD_ARATH/7e-106/Cytochrome P450 705A5 OS=Arabidopsis thaliana GN=CYP705A5 PE=2 SV=1	nnu:104597499/7e-103/cytochrome P450 93A2-like; K07408 cytochrome P450 family 1 subfamily A polypeptide 1 [EC:1.14.14.1]	At1g50520/7e-111/[Q] KOG0156 Cytochrome P450 CYP2 subfamily	PR00385/2.5E-10/P450 superfamily signature	cellular_component:GO:0016020//membrane;molecular_function:GO:0046872//metal ion binding;GO:0016491//oxidoreductase activity;
CL5164.Contig1_All	1756	150.69	2223.8	3.88337	1.53871e-11	Up	3.27058e-13	gi|590592918|ref|XP_007017415.1|/1.01186313502798e-170/Cytochrome P450, putative [Theobroma cacao] &gt;gi|508722743|gb|EOY14640.1| Cytochrome P450, putative [Theobroma cacao]	NA	sp|O49858|C82A3_SOYBN/7e-139/Cytochrome P450 82A3 OS=Glycine max GN=CYP82A3 PE=2 SV=1	cit:102624569/4e-168/cytochrome P450 CYP82D47-like; K00517	At4g31940/1e-135/[Q] KOG0156 Cytochrome P450 CYP2 subfamily	PR00463/2.8E-45/E-class P450 group I signature	cellular_component:GO:0016020//membrane;molecular_function:GO:0046872//metal ion binding;GO:0016491//oxidoreductase activity;
CL8355.Contig1_All	1674	6.80491	123.328	4.17978	5.37473e-09	Up	1.68525e-10	gi|590592914|ref|XP_007017414.1|/0/Cytochrome P450 82A3, putative [Theobroma cacao] &gt;gi|508722742|gb|EOY14639.1| Cytochrome P450 82A3, putative [Theobroma cacao]	gi|590592924|ref|XM_007017355.1|/1.6440242766379e-30/Theobroma cacao Cytochrome P450 82A3, putative isoform 2 (TCM_033955) mRNA, complete cds	sp|O49858|C82A3_SOYBN/2e-153/Cytochrome P450 82A3 OS=Glycine max GN=CYP82A3 PE=2 SV=1	tcc:TCM_033952/0.0/Cytochrome P450; K00512 steroid 17alpha-monooxygenase / 17alpha-hydroxyprogesterone deacetylase [EC:1.14.14.19 1.14.14.32]	At4g31940/5e-142/[Q] KOG0156 Cytochrome P450 CYP2 subfamily	PTHR24298:SF102/0.0/--	biological_process:GO:0055114//oxidation-reduction process;cellular_component:GO:0016021//integral component of membrane;molecular_function:GO:0016705//oxidoreductase activity, acting on paired donors, with incorporation or reduction of molecular oxygen;GO:0020037//heme binding;GO:0005506//iron ion binding;GO:0004497//monooxygenase activity;
CL2830.Contig1_All	2191	641.462	10.2191	-5.97202	8.89463e-34	Down	2.28714e-36	gi|645277692|ref|XP_008243892.1|/2.973555986606e-177/PREDICTED: cytochrome P450 CYP749A22-like [Prunus mume]	gi|645277680|ref|XM_008245665.1|/3.39458704305035e-73/PREDICTED: Prunus mume uncharacterized LOC103342098 (LOC103342098), mRNA	sp|H2DH17|C7A22_PANGI/2e-171/Cytochrome P450 CYP749A22 OS=Panax ginseng PE=2 SV=1	mdm:103402649/2e-174/cytochrome P450 CYP749A22-like; K15639 PHYB activation tagged suppressor 1 [EC:1.14.-.-]	At2g26710/2e-102/[QI] KOG0157 Cytochrome P450 CYP4/CYP19/CYP26 subfamilies	PR00463/6.2E-12/E-class P450 group I signature	NA
CL4391.Contig4_All	1769	220.098	7.22205	-4.92959	1.16358e-23	Down	6.76896e-26	gi|568862480|ref|XP_006484711.1|/0/PREDICTED: cytochrome P450 89A2-like [Citrus sinensis]	gi|802585150|ref|XM_012214880.1|/1.53124822623129e-120/PREDICTED: Jatropha curcas cytochrome P450 89A2-like (LOC105632490), mRNA	sp|Q42602|C89A2_ARATH/2e-161/Cytochrome P450 89A2 OS=Arabidopsis thaliana GN=CYP89A2 PE=2 SV=2	mdm:103442790/7e-180/cytochrome P450 89A2-like; K07408 cytochrome P450 family 1 subfamily A polypeptide 1 [EC:1.14.14.1]	At1g64950/1e-166/[Q] KOG0156 Cytochrome P450 CYP2 subfamily	PTHR24298/0.0/--	biological_process:GO:0055114//oxidation-reduction process;cellular_component:GO:0016021//integral component of membrane;molecular_function:GO:0016705//oxidoreductase activity, acting on paired donors, with incorporation or reduction of molecular oxygen;GO:0020037//heme binding;GO:0005506//iron ion binding;GO:0004497//monooxygenase activity;
Unigene7157_All	1866	1.50706	153.701	6.67225	3.06473e-11	Up	6.7599e-13	gi|75293566|sp|Q6XQ14.1|C71E7_MANES/0/RecName: Full=2-methylbutanal oxime monooxygenase; AltName: Full=Cytochrome P450 71E7 &gt;gi|37788136|gb|AAP57704.1| cytochrome P450 protein CYP71E [Manihot esculenta]	NA	sp|Q6XQ14|C71E7_MANES/0.0/2-methylbutanal oxime monooxygenase OS=Manihot esculenta GN=CYP71E7 PE=1 SV=1	sita:101785891/2e-141/4-hydroxyphenylacetaldehyde oxime monooxygenase-like; K13029 4-hydroxyphenylacetaldehyde oxime monooxygenase [EC:1.14.14.37]	At3g26300/2e-121/[Q] KOG0156 Cytochrome P450 CYP2 subfamily	PR00385/2.8E-7/P450 superfamily signature	biological_process:GO:0055114//oxidation-reduction process;GO:0098542//defense response to other organism;GO:0044550//secondary metabolite biosynthetic process;cellular_component:GO:0005783//endoplasmic reticulum;GO:0031090//organelle membrane;GO:0016021//integral component of membrane;molecular_function:GO:0016709//oxidoreductase activity, acting on paired donors, with incorporation or reduction…
CL7571.Contig2_All	1849	94.758	877.471	3.21103	4.97538e-12	Up	9.94297e-14	gi|568848282|ref|XP_006477946.1|/0/PREDICTED: cytochrome P450 CYP72A219-like [Citrus sinensis]	gi|645239611|ref|XM_008227988.1|/3.61766153418645e-87/PREDICTED: Prunus mume cytochrome P450 CYP72A219-like (LOC103325808), mRNA	sp|H2DH21|C7A29_PANGI/1e-166/Cytochrome P450 CYP72A219 OS=Panax ginseng PE=2 SV=1	cam:101499206/2e-172/cytochrome P450 CYP72A219-like; K07426 cytochrome P450 family 4 subfamily B polypeptide 1 [EC:1.14.14.1]	At3g14690/8e-162/[QI] KOG0157 Cytochrome P450 CYP4/CYP19/CYP26 subfamilies	PR00385/6.5E-12/P450 superfamily signature	molecular_function:GO:0046872//metal ion binding;GO:0016491//oxidoreductase activity;
CL10113.Contig1_All	1245	44.6452	11.1544	-2.00089	0.0235555	Down	0.00416942	gi|657965464|ref|XP_008374387.1|/1.09741753794236e-146/PREDICTED: cytochrome P450 71A9-like [Malus domestica]	gi|731372658|ref|XM_010652414.1|/2.09266496357163e-08/PREDICTED: Vitis vinifera cytochrome P450 71B34-like (LOC104877321), mRNA	sp|O81970|C71A9_SOYBN/2e-128/Cytochrome P450 71A9 OS=Glycine max GN=CYP71A9 PE=2 SV=1	mdm:103437675/2e-147/cytochrome P450 71A9-like; K20617 cytochrome P450 family 71 subfamily A	At3g44250/3e-95/[Q] KOG0156 Cytochrome P450 CYP2 subfamily	PTHR24298/9.2E-205/--	cellular_component:GO:0016020//membrane;molecular_function:GO:0046872//metal ion binding;GO:0016491//oxidoreductase activity;
CL5885.Contig2_All	1811	0.987891	235.152	7.89502	3.24135e-11	Up	7.16849e-13	gi|645306145|ref|XP_008246006.1|/4.73592224539639e-163/PREDICTED: cytochrome P450 71D11-like [Prunus mume]	gi|568842363|ref|XM_006475056.1|/3.77481548835176e-42/PREDICTED: Citrus sinensis cytochrome P450 71D9-like (LOC102621109), mRNA	sp|O81971|C71D9_SOYBN/8e-131/Cytochrome P450 71D9 OS=Glycine max GN=CYP71D9 PE=2 SV=1	gra:105766268/4e-149/cytochrome P450 71D10-like; K00512 steroid 17alpha-monooxygenase / 17alpha-hydroxyprogesterone deacetylase [EC:1.14.14.19 1.14.14.32]	At3g26210/2e-98/[Q] KOG0156 Cytochrome P450 CYP2 subfamily	PR00463/1.5E-43/E-class P450 group I signature	cellular_component:GO:0016020//membrane;molecular_function:GO:0046872//metal ion binding;GO:0016491//oxidoreductase activity;
CL1476.Contig1_All	832	1.67351	628.369	8.5526	3.56515e-30	Up	1.30364e-32	gi|590616854|ref|XP_007023623.1|/4.31214716836144e-73/Cytochrome P450, putative [Theobroma cacao] &gt;gi|508778989|gb|EOY26245.1| Cytochrome P450, putative [Theobroma cacao]	NA	sp|Q9FI39|THAD_ARATH/2e-55/Cytochrome P450 705A5 OS=Arabidopsis thaliana GN=CYP705A5 PE=2 SV=1	brp:103869356/1e-52/cytochrome P450 705A20; K07408 cytochrome P450 family 1 subfamily A polypeptide 1 [EC:1.14.14.1]	At1g50520/2e-56/[Q] KOG0156 Cytochrome P450 CYP2 subfamily	PF00067/7.3E-23/Cytochrome P450	cellular_component:GO:0016020//membrane;molecular_function:GO:0046872//metal ion binding;GO:0016491//oxidoreductase activity;
CL5373.Contig3_All	2013	167.838	31.4406	-2.41637	5.21415e-07	Down	2.33179e-08	gi|802699051|ref|XP_012083542.1|/6.05369671472019e-106/PREDICTED: cytochrome P450 704C1-like isoform X3 [Jatropha curcas]	gi|224127425|ref|XM_002320035.1|/2.19616626246393e-139/Populus trichocarpa cytochrome P450 family protein (POPTR_0014s06770g) mRNA, complete cds	sp|Q50EK3|C04C1_PINTA/6e-68/Cytochrome P450 704C1 OS=Pinus taeda GN=CYP704C1 PE=2 SV=1	smo:SELMODRAFT_418431/4e-56/CYP704H2; hypothetical protein; K20495 long-chain fatty acid omega-monooxygenase [EC:1.14.13.205]	At2g45510/1e-95/[QI] KOG0157 Cytochrome P450 CYP4/CYP19/CYP26 subfamilies	PF00067/7.7E-17/Cytochrome P450	biological_process:GO:0055114//oxidation-reduction process;cellular_component:GO:0016021//integral component of membrane;molecular_function:GO:0016705//oxidoreductase activity, acting on paired donors, with incorporation or reduction of molecular oxygen;GO:0020037//heme binding;GO:0005506//iron ion binding;GO:0004497//monooxygenase activity;
Unigene26269_All	1665	628.762	2.23467	-8.13631	6.3949e-16	Down	7.91547e-18	gi|225444349|ref|XP_002265911.1|/0/PREDICTED: cytochrome P450 77A1 [Vitis vinifera] &gt;gi|302144083|emb|CBI23188.3| unnamed protein product [Vitis vinifera]	NA	sp|O48928|C77A3_SOYBN/1e-107/Cytochrome P450 77A3 OS=Glycine max GN=CYP77A3 PE=2 SV=1	gmx:100783249/0.0/cytochrome P450 77A1-like; K00517	At1g11600/6e-170/[Q] KOG0156 Cytochrome P450 CYP2 subfamily	PF00067/2.0E-96/Cytochrome P450	biological_process:GO:0044550//secondary metabolite biosynthetic process;GO:0055114//oxidation-reduction process;cellular_component:GO:0005886//plasma membrane;molecular_function:GO:0016709//oxidoreductase activity, acting on paired donors, with incorporation or reduction of molecular oxygen, NAD(P)H as one donor, and incorporation of one atom of oxygen;GO:0020037//heme binding;GO:0005506//iron i…

## Sheet: CYP71 Clan
GeneID	Length	Leaf-Expression	Root-Expression	log2FoldChange(Root/Leaf)	Padj	Up/Down-Regulation	Pvalue	Nr	Nt	SwissProt	KEGG	KOG	InterPro	GO
CL9946.Contig2_All	610	0.749328	9.29756	3.63318	0.0353466	Up	0.00688236	gi|255549934|ref|XP_002516018.1|/1.56145330882297e-82/PREDICTED: cytochrome P450 71A1 [Ricinus communis] &gt;gi|223544923|gb|EEF46438.1| flavonoid 3-hydroxylase, putative [Ricinus communis]	gi|590575234|ref|XM_007012567.1|/1.13004793011022e-102/Theobroma cacao Cytochrome P450 superfamily protein isoform 2 (TCM_037521) mRNA, complete cds	sp|P24465|C71A1_PERAE/8e-49/Cytochrome P450 71A1 OS=Persea americana GN=CYP71A1 PE=1 SV=2	ats:F775_17104/2e-66/Flavonoid 3'-monooxygenase; K07410 cytochrome P450 family 1 subfamily B polypeptide 1 [EC:1.14.14.1]	At5g07990/2e-45/[Q] KOG0156 Cytochrome P450 CYP2 subfamily	NA	biological_process:GO:0055114//oxidation-reduction process;molecular_function:GO:0020037//heme binding;GO:0005506//iron ion binding;GO:0033772//flavonoid 3',5'-hydroxylase activity;
CL8302.Contig2_All	1726	1.55794	258.871	7.37646	8.03619e-11	Up	1.88569e-12	gi|658005593|ref|XP_008337945.1|/5.61732657574319e-158/PREDICTED: cytochrome P450 71D9-like [Malus domestica]	gi|922384384|ref|XM_003600291.2|/2.14799458629373e-44/Medicago truncatula cytochrome P450 family 71 protein mRNA	sp|O81971|C71D9_SOYBN/3e-142/Cytochrome P450 71D9 OS=Glycine max GN=CYP71D9 PE=2 SV=1	adu:107471941/3e-143/cytochrome P450 71D9-like; K00512 steroid 17alpha-monooxygenase / 17alpha-hydroxyprogesterone deacetylase [EC:1.14.14.19 1.14.14.32]	At3g26300/8e-98/[Q] KOG0156 Cytochrome P450 CYP2 subfamily	PTHR24298:SF178/3.2E-287/--	cellular_component:GO:0016020//membrane;molecular_function:GO:0046872//metal ion binding;GO:0016491//oxidoreductase activity;
CL12402.Contig1_All	1621	1.91477	129.518	6.07984	6.26381e-14	Up	9.78643e-16	gi|694440890|ref|XP_009347232.1|/3.36286483025956e-173/PREDICTED: cytochrome P450 71D11-like [Pyrus x bretschneideri]	gi|802588689|ref|XM_012215634.1|/1.51406012793204e-65/PREDICTED: Jatropha curcas premnaspirodiene oxygenase-like (LOC105633099), mRNA	sp|A6YIH8|C7D55_HYOMU/7e-152/Premnaspirodiene oxygenase OS=Hyoscyamus muticus GN=CYP71D55 PE=1 SV=1	adu:107471941/4e-161/cytochrome P450 71D9-like; K00512 steroid 17alpha-monooxygenase / 17alpha-hydroxyprogesterone deacetylase [EC:1.14.14.19 1.14.14.32]	At1g13080/1e-110/[Q] KOG0156 Cytochrome P450 CYP2 subfamily	PF00067/3.4E-105/Cytochrome P450	biological_process:GO:0055114//oxidation-reduction process;cellular_component:GO:0016021//integral component of membrane;molecular_function:GO:0016705//oxidoreductase activity, acting on paired donors, with incorporation or reduction of molecular oxygen;GO:0020037//heme binding;GO:0005506//iron ion binding;GO:0004497//monooxygenase activity;
Unigene922_All	1680	108.628	459.456	2.08053	1.15654e-05	Up	6.89195e-07	gi|590605676|ref|XP_007020549.1|/6.94301588236044e-159/Cytochrome P450 [Theobroma cacao] &gt;gi|508720177|gb|EOY12074.1| Cytochrome P450 [Theobroma cacao]	gi|955333661|ref|XM_003530744.3|/2.18024054949618e-14/PREDICTED: Glycine max cytochrome P450 71D9-like (LOC100778572), mRNA	sp|O81971|C71D9_SOYBN/6e-128/Cytochrome P450 71D9 OS=Glycine max GN=CYP71D9 PE=2 SV=1	adu:107471941/1e-129/cytochrome P450 71D9-like; K00512 steroid 17alpha-monooxygenase / 17alpha-hydroxyprogesterone deacetylase [EC:1.14.14.19 1.14.14.32]	At5g25180/1e-91/[Q] KOG0156 Cytochrome P450 CYP2 subfamily	PR00385/1.1E-10/P450 superfamily signature	biological_process:GO:0055114//oxidation-reduction process;cellular_component:GO:0016021//integral component of membrane;molecular_function:GO:0016709//oxidoreductase activity, acting on paired donors, with incorporation or reduction of molecular oxygen, NAD(P)H as one donor, and incorporation of one atom of oxygen;GO:0020037//heme binding;GO:0005506//iron ion binding;
CL5925.Contig2_All	1681	10.8556	161.656	3.89642	2.95168e-11	Up	6.49035e-13	gi|590605676|ref|XP_007020549.1|/5.81816043214491e-176/Cytochrome P450 [Theobroma cacao] &gt;gi|508720177|gb|EOY12074.1| Cytochrome P450 [Theobroma cacao]	gi|590605675|ref|XM_007020487.1|/2.53790535232909e-88/Theobroma cacao Cytochrome P450 (TCM_030674) mRNA, complete cds	sp|O48923|C71DA_SOYBN/3e-145/Cytochrome P450 71D10 OS=Glycine max GN=CYP71D10 PE=2 SV=1	gra:105766268/4e-150/cytochrome P450 71D10-like; K00512 steroid 17alpha-monooxygenase / 17alpha-hydroxyprogesterone deacetylase [EC:1.14.14.19 1.14.14.32]	At3g26330/7e-97/[Q] KOG0156 Cytochrome P450 CYP2 subfamily	PR00385/5.0E-10/P450 superfamily signature	biological_process:GO:0055114//oxidation-reduction process;cellular_component:GO:0016021//integral component of membrane;molecular_function:GO:0016705//oxidoreductase activity, acting on paired donors, with incorporation or reduction of molecular oxygen;GO:0020037//heme binding;GO:0005506//iron ion binding;GO:0004497//monooxygenase activity;
CL12355.Contig1_All	1639	3.02186	80.7832	4.74055	4.1322e-13	Up	7.22772e-15	gi|590605676|ref|XP_007020549.1|/6.02361651095229e-162/Cytochrome P450 [Theobroma cacao] &gt;gi|508720177|gb|EOY12074.1| Cytochrome P450 [Theobroma cacao]	gi|645306144|ref|XM_008247784.1|/7.07386137032309e-69/PREDICTED: Prunus mume cytochrome P450 71D11-like (LOC103344162), mRNA	sp|O48923|C71DA_SOYBN/7e-147/Cytochrome P450 71D10 OS=Glycine max GN=CYP71D10 PE=2 SV=1	gra:105766268/2e-150/cytochrome P450 71D10-like; K00512 steroid 17alpha-monooxygenase / 17alpha-hydroxyprogesterone deacetylase [EC:1.14.14.19 1.14.14.32]	At3g26210/1e-107/[Q] KOG0156 Cytochrome P450 CYP2 subfamily	PTHR24298:SF178/3.2E-282/--	cellular_component:GO:0016020//membrane;molecular_function:GO:0046872//metal ion binding;GO:0016491//oxidoreductase activity;
CL12355.Contig4_All	3088	6.16789	2263.82	8.51976	2.79277e-30	Up	1.01029e-32	gi|590605676|ref|XP_007020549.1|/1.08421816219508e-152/Cytochrome P450 [Theobroma cacao] &gt;gi|508720177|gb|EOY12074.1| Cytochrome P450 [Theobroma cacao]	gi|645306144|ref|XM_008247784.1|/2.91275421337051e-65/PREDICTED: Prunus mume cytochrome P450 71D11-like (LOC103344162), mRNA	sp|O81971|C71D9_SOYBN/1e-136/Cytochrome P450 71D9 OS=Glycine max GN=CYP71D9 PE=2 SV=1	gra:105766268/2e-138/cytochrome P450 71D10-like; K00512 steroid 17alpha-monooxygenase / 17alpha-hydroxyprogesterone deacetylase [EC:1.14.14.19 1.14.14.32]	At3g26300/3e-99/[Q] KOG0156 Cytochrome P450 CYP2 subfamily	PR00385/3.3E-10/P450 superfamily signature	cellular_component:GO:0016020//membrane;molecular_function:GO:0046872//metal ion binding;GO:0016491//oxidoreductase activity;
CL9946.Contig1_All	2315	652.248	8057.41	3.62682	8.18426e-24	Up	4.64905e-26	gi|645243885|ref|XP_008228182.1|/0/PREDICTED: cytochrome P450 71A1-like [Prunus mume]	gi|764609758|ref|XM_004303650.2|/0/PREDICTED: Fragaria vesca subsp. vesca cytochrome P450 71A1-like (LOC101301702), mRNA	sp|P24465|C71A1_PERAE/4e-118/Cytochrome P450 71A1 OS=Persea americana GN=CYP71A1 PE=1 SV=2	ats:F775_17104/0.0/Flavonoid 3'-monooxygenase; K07410 cytochrome P450 family 1 subfamily B polypeptide 1 [EC:1.14.14.1]	At5g07990/6e-110/[Q] KOG0156 Cytochrome P450 CYP2 subfamily	PTHR24298:SF51/0.0/--	biological_process:GO:0055114//oxidation-reduction process;cellular_component:GO:0016021//integral component of membrane;molecular_function:GO:0020037//heme binding;GO:0005506//iron ion binding;GO:0033772//flavonoid 3',5'-hydroxylase activity;
CL5885.Contig1_All	1724	2.6502	289.717	6.7724	9.72352e-22	Up	6.73079e-24	gi|645306145|ref|XP_008246006.1|/0/PREDICTED: cytochrome P450 71D11-like [Prunus mume]	gi|985443457|ref|XM_006474858.2|/1.23757043857409e-71/PREDICTED: Citrus sinensis cytochrome P450 71D11-like (LOC102615900), transcript variant X2, mRNA	sp|O22307|C71DB_LOTJA/4e-155/Cytochrome P450 71D11 (Fragment) OS=Lotus japonicus GN=CYP71D11 PE=2 SV=1	gra:105766268/4e-167/cytochrome P450 71D10-like; K00512 steroid 17alpha-monooxygenase / 17alpha-hydroxyprogesterone deacetylase [EC:1.14.14.19 1.14.14.32]	At3g26330/1e-111/[Q] KOG0156 Cytochrome P450 CYP2 subfamily	PS00086/-/Cytochrome P450 cysteine heme-iron ligand signature.	biological_process:GO:0055114//oxidation-reduction process;cellular_component:GO:0016021//integral component of membrane;molecular_function:GO:0016705//oxidoreductase activity, acting on paired donors, with incorporation or reduction of molecular oxygen;GO:0020037//heme binding;GO:0005506//iron ion binding;GO:0004497//monooxygenase activity;
Unigene7157_All	1866	1.50706	153.701	6.67225	3.06473e-11	Up	6.7599e-13	gi|75293566|sp|Q6XQ14.1|C71E7_MANES/0/RecName: Full=2-methylbutanal oxime monooxygenase; AltName: Full=Cytochrome P450 71E7 &gt;gi|37788136|gb|AAP57704.1| cytochrome P450 protein CYP71E [Manihot esculenta]	NA	sp|Q6XQ14|C71E7_MANES/0.0/2-methylbutanal oxime monooxygenase OS=Manihot esculenta GN=CYP71E7 PE=1 SV=1	sita:101785891/2e-141/4-hydroxyphenylacetaldehyde oxime monooxygenase-like; K13029 4-hydroxyphenylacetaldehyde oxime monooxygenase [EC:1.14.14.37]	At3g26300/2e-121/[Q] KOG0156 Cytochrome P450 CYP2 subfamily	PR00385/2.8E-7/P450 superfamily signature	biological_process:GO:0055114//oxidation-reduction process;GO:0098542//defense response to other organism;GO:0044550//secondary metabolite biosynthetic process;cellular_component:GO:0005783//endoplasmic reticulum;GO:0031090//organelle membrane;GO:0016021//integral component of membrane;molecular_function:GO:0016709//oxidoreductase activity, acting on paired donors, with incorporation or reduction…
CL5885.Contig2_All	1811	0.987891	235.152	7.89502	3.24135e-11	Up	7.16849e-13	gi|645306145|ref|XP_008246006.1|/4.73592224539639e-163/PREDICTED: cytochrome P450 71D11-like [Prunus mume]	gi|568842363|ref|XM_006475056.1|/3.77481548835176e-42/PREDICTED: Citrus sinensis cytochrome P450 71D9-like (LOC102621109), mRNA	sp|O81971|C71D9_SOYBN/8e-131/Cytochrome P450 71D9 OS=Glycine max GN=CYP71D9 PE=2 SV=1	gra:105766268/4e-149/cytochrome P450 71D10-like; K00512 steroid 17alpha-monooxygenase / 17alpha-hydroxyprogesterone deacetylase [EC:1.14.14.19 1.14.14.32]	At3g26210/2e-98/[Q] KOG0156 Cytochrome P450 CYP2 subfamily	PR00463/1.5E-43/E-class P450 group I signature	cellular_component:GO:0016020//membrane;molecular_function:GO:0046872//metal ion binding;GO:0016491//oxidoreductase activity;
Unigene26334_All	1669	1.12786	738.533	9.35493	8.83687e-25	Up	4.58778e-27	gi|255575491|ref|XP_002528647.1|/1.61650041400624e-178/PREDICTED: cytochrome P450 76A1 [Ricinus communis] &gt;gi|223531936|gb|EEF33750.1| cytochrome P450, putative [Ricinus communis]	NA	sp|P37122|C76A2_SOLME/2e-142/Cytochrome P450 76A2 OS=Solanum melongena GN=CYP76A2 PE=2 SV=1	rcu:8274891/3e-179/cytochrome P450 76A1; K20618 cytochrome P450 family 76 subfamily A	At3g52970/5e-107/[Q] KOG0156 Cytochrome P450 CYP2 subfamily	PR00385/1.9E-15/P450 superfamily signature	biological_process:GO:0044550//secondary metabolite biosynthetic process;cellular_component:GO:0016020//membrane;molecular_function:GO:0016709//oxidoreductase activity, acting on paired donors, with incorporation or reduction of molecular oxygen, NAD(P)H as one donor, and incorporation of one atom of oxygen;GO:0046872//metal ion binding;
CL3581.Contig5_All	1065	1.20639	3652.56	11.564	9.72931e-32	Up	3.08203e-34	gi|223523988|gb|EEF27263.1|/8.94414525292682e-75/cytochrome P450, putative [Ricinus communis]	gi|502147374|ref|XM_004506702.1|/8.29144137450336e-07/PREDICTED: Cicer arietinum cytochrome P450 76AD1-like (LOC101510408), mRNA	sp|O65782|C83B1_ARATH/7e-62/Cytochrome P450 83B1 OS=Arabidopsis thaliana GN=CYP83B1 PE=1 SV=1	lja:Lj3g3v1475790.2/1e-63/Lj3g3v1475790.2; -; K20617 cytochrome P450 family 71 subfamily A	At4g31500/2e-61/[Q] KOG0156 Cytochrome P450 CYP2 subfamily	PR00385/1.0E-9/P450 superfamily signature	biological_process:GO:0055114//oxidation-reduction process;molecular_function:GO:0016705//oxidoreductase activity, acting on paired donors, with incorporation or reduction of molecular oxygen;GO:0020037//heme binding;GO:0005506//iron ion binding;GO:0004497//monooxygenase activity;
Unigene25300_All	1740	501.369	21.3707	-4.55217	1.89471e-18	Down	1.75878e-20	gi|731424959|ref|XP_010663080.1|/7.64356940345104e-171/PREDICTED: cytochrome P450 71A25 [Vitis vinifera]	gi|694411151|ref|XM_009335675.1|/3.67571944565045e-32/PREDICTED: Pyrus x bretschneideri cytochrome P450 71A3-like (LOC103926796), mRNA	sp|Q9STK8|C71AP_ARATH/5e-135/Cytochrome P450 71A25 OS=Arabidopsis thaliana GN=CYP71A25 PE=2 SV=1	egr:104417592/1e-164/cytochrome P450 71A21; K07418 cytochrome P450 family 2 subfamily J [EC:1.14.14.1]	At4g13310/1e-119/[Q] KOG0156 Cytochrome P450 CYP2 subfamily	PR00385/5.4E-12/P450 superfamily signature	cellular_component:GO:0016020//membrane;molecular_function:GO:0046872//metal ion binding;GO:0016491//oxidoreductase activity;
CL10113.Contig3_All	1624	366.767	36.7835	-3.31773	0.000720222	Down	6.97202e-05	gi|731427072|ref|XP_010663828.1|/3.73596337784977e-164/PREDICTED: cytochrome P450 71A9-like [Vitis vinifera]	gi|817161721|gb|KP189362.1|/5.85577061920052e-15/Euonymus japonicus voucher YNUH DD 001 chloroplast, complete genome	sp|O81970|C71A9_SOYBN/2e-143/Cytochrome P450 71A9 OS=Glycine max GN=CYP71A9 PE=2 SV=1	vvi:100248387/7e-165/cytochrome P450 71A9; K20617 cytochrome P450 family 71 subfamily A	At3g26210/3e-110/[Q] KOG0156 Cytochrome P450 CYP2 subfamily	PTHR24298/1.9E-251/--	molecular_function:GO:0046872//metal ion binding;GO:0016491//oxidoreductase activity;
CL5885.Contig3_All	1746	56.561	18.1111	-1.64293	0.0208146	Down	0.00358619	gi|694440890|ref|XP_009347232.1|/6.083437079838e-176/PREDICTED: cytochrome P450 71D11-like [Pyrus x bretschneideri]	gi|645306144|ref|XM_008247784.1|/4.44565499367081e-81/PREDICTED: Prunus mume cytochrome P450 71D11-like (LOC103344162), mRNA	sp|O22307|C71DB_LOTJA/2e-145/Cytochrome P450 71D11 (Fragment) OS=Lotus japonicus GN=CYP71D11 PE=2 SV=1	gra:105766268/1e-158/cytochrome P450 71D10-like; K00512 steroid 17alpha-monooxygenase / 17alpha-hydroxyprogesterone deacetylase [EC:1.14.14.19 1.14.14.32]	At3g26210/4e-105/[Q] KOG0156 Cytochrome P450 CYP2 subfamily	PR00385/3.8E-9/P450 superfamily signature	NA
CL10113.Contig4_All	1711	140.745	2.28298	-5.94603	5.02298e-11	Down	1.14427e-12	gi|985447055|ref|XP_015385375.1|/1.62315755530033e-149/PREDICTED: LOW QUALITY PROTEIN: cytochrome P450 71A9-like [Citrus sinensis]	gi|817161721|gb|KP189362.1|/6.17597932056472e-15/Euonymus japonicus voucher YNUH DD 001 chloroplast, complete genome	sp|O81970|C71A9_SOYBN/9e-139/Cytochrome P450 71A9 OS=Glycine max GN=CYP71A9 PE=2 SV=1	mdm:103437675/3e-150/cytochrome P450 71A9-like; K20617 cytochrome P450 family 71 subfamily A	At3g26210/1e-105/[Q] KOG0156 Cytochrome P450 CYP2 subfamily	PTHR24298:SF120/7.4E-121/--	molecular_function:GO:0005488//binding;GO:0016491//oxidoreductase activity;
CL10113.Contig1_All	1245	44.6452	11.1544	-2.00089	0.0235555	Down	0.00416942	gi|657965464|ref|XP_008374387.1|/1.09741753794236e-146/PREDICTED: cytochrome P450 71A9-like [Malus domestica]	gi|731372658|ref|XM_010652414.1|/2.09266496357163e-08/PREDICTED: Vitis vinifera cytochrome P450 71B34-like (LOC104877321), mRNA	sp|O81970|C71A9_SOYBN/2e-128/Cytochrome P450 71A9 OS=Glycine max GN=CYP71A9 PE=2 SV=1	mdm:103437675/2e-147/cytochrome P450 71A9-like; K20617 cytochrome P450 family 71 subfamily A	At3g44250/3e-95/[Q] KOG0156 Cytochrome P450 CYP2 subfamily	PTHR24298/9.2E-205/--	cellular_component:GO:0016020//membrane;molecular_function:GO:0046872//metal ion binding;GO:0016491//oxidoreductase activity;

## Sheet: Acyltransferase family
Unigene	Nr	Nt	SwissProt	KEGG	KOG	InterPro	GO
CL1.Contig1_All	NA	gi|828290354|ref|XM_004487383.2|/3.76373278864146e-09/PREDICTED: Cicer arietinum ubiquitin carboxyl-terminal hydrolase 8 (LOC101489339), mRNA	NA	NA	NA	NA	NA
CL14.Contig2_All	gi|568829061|ref|XP_006468850.1|/8.09676234882077e-57/PREDICTED: acyltransferase-like protein At3g26840, chloroplastic isoform X1 [Citrus sinensis]	gi|950962056|ref|XM_014642520.1|/4.23087099232873e-55/PREDICTED: Vigna radiata var. radiata acyltransferase-like protein At3g26840, chloroplastic (LOC106759371), transcript variant X2, mRNA	sp|Q9ZVN2|Y1457_ARATH/1e-40/Acyltransferase-like protein At1g54570, chloroplastic OS=Arabidopsis thaliana GN=At1g54570 PE=2 SV=1	NA	At1g54570/3e-40/[IR] LSE0188 A Predicted phosphate acyltransferase, contains PlsC domain	PF12146/9.6E-9/Serine aminopeptidase, S33	NA
CL14.Contig5_All	gi|743904789|ref|XP_011045777.1|/0/PREDICTED: acyltransferase-like protein At3g26840, chloroplastic [Populus euphratica]	gi|985434801|ref|XR_369549.2|/0/PREDICTED: Citrus sinensis acyltransferase-like protein At3g26840, chloroplastic (LOC102613124), transcript variant X2, misc_RNA	sp|Q9LW26|Y3684_ARATH/6e-164/Acyltransferase-like protein At3g26840, chloroplastic OS=Arabidopsis thaliana GN=At3g26840 PE=2 SV=1	NA	At3g26840/2e-163/[IR] LSE0188 A Predicted phosphate acyltransferase, contains PlsC domain	PTHR22753/0.0/--	molecular_function:GO:0016747//transferase activity, transferring acyl groups other than amino-acyl groups;
CL14.Contig8_All	gi|823166781|ref|XP_012483342.1|/4.00662382608631e-133/PREDICTED: acyltransferase-like protein At3g26840, chloroplastic isoform X2 [Gossypium raimondii] &gt;gi|763765997|gb|KJB33212.1| hypothetical protein B456_006G001000 [Gossypium raimondii]	gi|985434801|ref|XR_369549.2|/6.04874435186894e-114/PREDICTED: Citrus sinensis acyltransferase-like protein At3g26840, chloroplastic (LOC102613124), transcript variant X2, misc_RNA	sp|Q9LW26|Y3684_ARATH/3e-115/Acyltransferase-like protein At3g26840, chloroplastic OS=Arabidopsis thaliana GN=At3g26840 PE=2 SV=1	NA	At5g41120/2e-116/[IR] LSE0188 A Predicted phosphate acyltransferase, contains PlsC domain	PTHR22753/1.3E-213/--	molecular_function:GO:0016747//transferase activity, transferring acyl groups other than amino-acyl groups;
CL302.Contig1_All	gi|703108091|ref|XP_010098912.1|/2.612147261722e-130/putative S-acyltransferase [Morus notabilis] &gt;gi|587887474|gb|EXB76214.1| putative S-acyltransferase [Morus notabilis]	gi|743804929|ref|XM_011019187.1|/0/PREDICTED: Populus euphratica probable protein S-acyltransferase 14 (LOC105120806), mRNA	sp|Q8VYP5|ZDH14_ARATH/9e-120/Probable protein S-acyltransferase 14 OS=Arabidopsis thaliana GN=PAT14 PE=2 SV=1	jcu:105643123/1e-130/probable protein S-acyltransferase 14; K20028 palmitoyltransferase ZDHHC2/15/20 [EC:2.3.1.225]	At3g60800/2e-95/[R] KOG1315 Predicted DHHC-type Zn-finger protein	PTHR22883:SF66/8.3E-217/--	cellular_component:GO:0005794//Golgi apparatus;GO:0016021//integral component of membrane;molecular_function:GO:0008270//zinc ion binding;GO:0019706//protein-cysteine S-palmitoyltransferase activity;
CL302.Contig2_All	gi|743788719|ref|XP_011034295.1|/1.15442641039409e-119/PREDICTED: probable protein S-acyltransferase 14 [Populus euphratica]	gi|1000982047|ref|XM_002511668.2|/0/PREDICTED: Ricinus communis probable protein S-acyltransferase 14 (LOC8270632), mRNA	sp|Q8VYP5|ZDH14_ARATH/8e-112/Probable protein S-acyltransferase 14 OS=Arabidopsis thaliana GN=PAT14 PE=2 SV=1	jcu:105643123/8e-120/probable protein S-acyltransferase 14; K20028 palmitoyltransferase ZDHHC2/15/20 [EC:2.3.1.225]	At3g60800/3e-88/[R] KOG1315 Predicted DHHC-type Zn-finger protein	PS50216/28.1/Zinc finger DHHC-type profile.	cellular_component:GO:0016021//integral component of membrane;molecular_function:GO:0008270//zinc ion binding;GO:0019706//protein-cysteine S-palmitoyltransferase activity;
CL302.Contig3_All	gi|703108091|ref|XP_010098912.1|/2.44146870143624e-125/putative S-acyltransferase [Morus notabilis] &gt;gi|587887474|gb|EXB76214.1| putative S-acyltransferase [Morus notabilis]	gi|566202927|ref|XM_002320686.2|/0/Populus trichocarpa hypothetical protein (POPTR_0014s06480g) mRNA, complete cds	sp|Q8VYP5|ZDH14_ARATH/1e-115/Probable protein S-acyltransferase 14 OS=Arabidopsis thaliana GN=PAT14 PE=2 SV=1	jcu:105643123/7e-124/probable protein S-acyltransferase 14; K20028 palmitoyltransferase ZDHHC2/15/20 [EC:2.3.1.225]	At3g60800/2e-91/[R] KOG1315 Predicted DHHC-type Zn-finger protein	PTHR22883/2.2E-216/--	cellular_component:GO:0005794//Golgi apparatus;GO:0016021//integral component of membrane;molecular_function:GO:0008270//zinc ion binding;GO:0019706//protein-cysteine S-palmitoyltransferase activity;
CL302.Contig5_All	gi|703108091|ref|XP_010098912.1|/2.55434202613529e-128/putative S-acyltransferase [Morus notabilis] &gt;gi|587887474|gb|EXB76214.1| putative S-acyltransferase [Morus notabilis]	gi|743804929|ref|XM_011019187.1|/0/PREDICTED: Populus euphratica probable protein S-acyltransferase 14 (LOC105120806), mRNA	sp|Q8VYP5|ZDH14_ARATH/9e-118/Probable protein S-acyltransferase 14 OS=Arabidopsis thaliana GN=PAT14 PE=2 SV=1	jcu:105643123/1e-128/probable protein S-acyltransferase 14; K20028 palmitoyltransferase ZDHHC2/15/20 [EC:2.3.1.225]	At3g60800/2e-95/[R] KOG1315 Predicted DHHC-type Zn-finger protein	PS50216/28.298/Zinc finger DHHC-type profile.	cellular_component:GO:0005794//Golgi apparatus;GO:0016021//integral component of membrane;molecular_function:GO:0008270//zinc ion binding;GO:0019706//protein-cysteine S-palmitoyltransferase activity;
CL643.Contig1_All	gi|566169013|ref|XP_006382482.1|/0/phospholipid/glycerol acyltransferase family protein [Populus trichocarpa] &gt;gi|550337843|gb|ERP60279.1| phospholipid/glycerol acyltransferase family protein [Populus trichocarpa]	gi|1000980319|ref|XM_002512385.2|/3.30342428388617e-152/PREDICTED: Ricinus communis uncharacterized LOC8287087 (LOC8287087), mRNA	sp|Q9ZV87|NAPES_ARATH/3e-30/N-acylphosphatidylethanolamine synthase OS=Arabidopsis thaliana GN=At1g78690 PE=2 SV=1	pop:POPTR_0005s02550g/0.0/phospholipid/glycerol acyltransferase family protein; K13511 monolysocardiolipin acyltransferase [EC:2.3.1.-]	At3g05510/1e-135/[I] KOG2847 Phosphate acyltransferase	PF01553/6.3E-20/Acyltransferase	biological_process:GO:0006650//glycerophospholipid metabolic process;cellular_component:GO:0031224//intrinsic component of membrane;molecular_function:GO:0008374//O-acyltransferase activity;
CL643.Contig4_All	gi|566169013|ref|XP_006382482.1|/4.09737719092093e-164/phospholipid/glycerol acyltransferase family protein [Populus trichocarpa] &gt;gi|550337843|gb|ERP60279.1| phospholipid/glycerol acyltransferase family protein [Populus trichocarpa]	gi|1000980319|ref|XM_002512385.2|/6.30336003249571e-110/PREDICTED: Ricinus communis uncharacterized LOC8287087 (LOC8287087), mRNA	sp|Q9ZV87|NAPES_ARATH/8e-26/N-acylphosphatidylethanolamine synthase OS=Arabidopsis thaliana GN=At1g78690 PE=2 SV=1	pop:POPTR_0005s02550g/8e-165/phospholipid/glycerol acyltransferase family protein; K13511 monolysocardiolipin acyltransferase [EC:2.3.1.-]	At3g05510/2e-101/[I] KOG2847 Phosphate acyltransferase	SM00563/1.9E-25/Phosphate acyltransferases	biological_process:GO:0006650//glycerophospholipid metabolic process;cellular_component:GO:0031224//intrinsic component of membrane;molecular_function:GO:0008374//O-acyltransferase activity;
CL684.Contig1_All	gi|823138830|ref|XP_012469253.1|/1.4087307184597e-130/PREDICTED: protein S-acyltransferase 10 isoform X3 [Gossypium raimondii] &gt;gi|763750094|gb|KJB17482.1| hypothetical protein B456_003G004400 [Gossypium raimondii]	gi|566170629|ref|XM_006382948.1|/6.91577948332507e-164/Populus trichocarpa zinc finger family protein (POPTR_0005s10680g) mRNA, complete cds	sp|Q7XA86|ZDH11_ARATH/4e-103/Protein S-acyltransferase 10 OS=Arabidopsis thaliana GN=PAT10 PE=1 SV=1	vvi:100263551/1e-130/protein S-acyltransferase 10; K18932 palmitoyltransferase [EC:2.3.1.225]	Hs21361910/2e-19/[R] KOG1311 DHHC-type Zn-finger proteins	PF01529/5.1E-28/DHHC palmitoyltransferase	cellular_component:GO:0005774//vacuolar membrane;GO:0016021//integral component of membrane;molecular_function:GO:0008270//zinc ion binding;GO:0019706//protein-cysteine S-palmitoyltransferase activity;
CL684.Contig2_All	gi|470102622|ref|XP_004287750.1|/6.07636732208516e-80/PREDICTED: protein S-acyltransferase 10 [Fragaria vesca subsp. vesca]	gi|731440548|ref|XM_010648481.1|/1.27840822981087e-119/PREDICTED: Vitis vinifera protein S-acyltransferase 10 (LOC100263551), mRNA	sp|Q7XA86|ZDH11_ARATH/1e-65/Protein S-acyltransferase 10 OS=Arabidopsis thaliana GN=PAT10 PE=1 SV=1	fve:101306852/1e-80/protein S-acyltransferase 10; K18932 palmitoyltransferase [EC:2.3.1.225]	Hs21361910/4e-19/[R] KOG1311 DHHC-type Zn-finger proteins	PTHR22883/9.6E-78/--	cellular_component:GO:0005774//vacuolar membrane;GO:0016021//integral component of membrane;molecular_function:GO:0008270//zinc ion binding;GO:0019706//protein-cysteine S-palmitoyltransferase activity;
CL684.Contig3_All	gi|743824346|ref|XP_011022218.1|/4.58143802082915e-74/PREDICTED: protein S-acyltransferase 10-like [Populus euphratica]	gi|731440548|ref|XM_010648481.1|/2.87375391979545e-118/PREDICTED: Vitis vinifera protein S-acyltransferase 10 (LOC100263551), mRNA	sp|Q7XA86|ZDH11_ARATH/2e-59/Protein S-acyltransferase 10 OS=Arabidopsis thaliana GN=PAT10 PE=1 SV=1	rcu:8260838/3e-72/protein S-acyltransferase 10; K18932 palmitoyltransferase [EC:2.3.1.225]	Hs21361910/1e-16/[R] KOG1311 DHHC-type Zn-finger proteins	PTHR22883/4.4E-73/--	cellular_component:GO:0005774//vacuolar membrane;GO:0016021//integral component of membrane;molecular_function:GO:0008270//zinc ion binding;GO:0019706//protein-cysteine S-palmitoyltransferase activity;
CL684.Contig4_All	gi|731440549|ref|XP_010646783.1|/2.03389784870571e-147/PREDICTED: protein S-acyltransferase 10 [Vitis vinifera]	gi|566170629|ref|XM_006382948.1|/0/Populus trichocarpa zinc finger family protein (POPTR_0005s10680g) mRNA, complete cds	sp|Q7XA86|ZDH11_ARATH/1e-118/Protein S-acyltransferase 10 OS=Arabidopsis thaliana GN=PAT10 PE=1 SV=1	vvi:100263551/4e-148/protein S-acyltransferase 10; K18932 palmitoyltransferase [EC:2.3.1.225]	At4g35730/4e-71/[Z] KOG2027 Spindle pole body protein	PTHR22883:SF33/1.3E-125/--	cellular_component:GO:0005774//vacuolar membrane;GO:0016021//integral component of membrane;molecular_function:GO:0008270//zinc ion binding;GO:0019706//protein-cysteine S-palmitoyltransferase activity;
CL684.Contig6_All	gi|731440549|ref|XP_010646783.1|/2.0208977845887e-112/PREDICTED: protein S-acyltransferase 10 [Vitis vinifera]	gi|590702173|ref|XM_007046500.1|/1.67609622704732e-142/Theobroma cacao DHHC-type zinc finger family protein (TCM_000108) mRNA, complete cds	sp|Q7XA86|ZDH11_ARATH/1e-88/Protein S-acyltransferase 10 OS=Arabidopsis thaliana GN=PAT10 PE=1 SV=1	vvi:100263551/4e-113/protein S-acyltransferase 10; K18932 palmitoyltransferase [EC:2.3.1.225]	Hs22060186/3e-15/[R] KOG0509 Ankyrin repeat and DHHC-type Zn-finger domain containing proteins	PF01529/4.9E-24/DHHC palmitoyltransferase	cellular_component:GO:0005774//vacuolar membrane;GO:0016021//integral component of membrane;molecular_function:GO:0008270//zinc ion binding;GO:0019706//protein-cysteine S-palmitoyltransferase activity;
CL684.Contig7_All	gi|1000957428|ref|XP_015577176.1|/9.1334717991357e-34/PREDICTED: protein S-acyltransferase 10 isoform X2 [Ricinus communis]	NA	sp|Q7XA86|ZDH11_ARATH/6e-28/Protein S-acyltransferase 10 OS=Arabidopsis thaliana GN=PAT10 PE=1 SV=1	rcu:8260838/2e-34/protein S-acyltransferase 10; K18932 palmitoyltransferase [EC:2.3.1.225]	NA	PTHR22883/1.4E-19/--	cellular_component:GO:0005774//vacuolar membrane;GO:0016021//integral component of membrane;molecular_function:GO:0008270//zinc ion binding;GO:0019706//protein-cysteine S-palmitoyltransferase activity;
CL684.Contig8_All	gi|731440549|ref|XP_010646783.1|/9.49660021304309e-18/PREDICTED: protein S-acyltransferase 10 [Vitis vinifera]	NA	sp|Q7XA86|ZDH11_ARATH/2e-13/Protein S-acyltransferase 10 OS=Arabidopsis thaliana GN=PAT10 PE=1 SV=1	vvi:100263551/2e-18/protein S-acyltransferase 10; K18932 palmitoyltransferase [EC:2.3.1.225]	NA	NA	cellular_component:GO:0016020//membrane;molecular_function:GO:0046872//metal ion binding;GO:0016746//transferase activity, transferring acyl groups;
CL684.Contig9_All	gi|731440549|ref|XP_010646783.1|/1.25731875754111e-130/PREDICTED: protein S-acyltransferase 10 [Vitis vinifera]	gi|566170629|ref|XM_006382948.1|/1.2300834737984e-178/Populus trichocarpa zinc finger family protein (POPTR_0005s10680g) mRNA, complete cds	sp|Q7XA86|ZDH11_ARATH/9e-104/Protein S-acyltransferase 10 OS=Arabidopsis thaliana GN=PAT10 PE=1 SV=1	vvi:100263551/2e-131/protein S-acyltransferase 10; K18932 palmitoyltransferase [EC:2.3.1.225]	At4g35730/2e-76/[Z] KOG2027 Spindle pole body protein	PS50216/21.857/Zinc finger DHHC-type profile.	cellular_component:GO:0005774//vacuolar membrane;GO:0016021//integral component of membrane;molecular_function:GO:0008270//zinc ion binding;GO:0019706//protein-cysteine S-palmitoyltransferase activity;
CL684.Contig10_All	gi|731440549|ref|XP_010646783.1|/2.14144091185934e-127/PREDICTED: protein S-acyltransferase 10 [Vitis vinifera]	gi|590702173|ref|XM_007046500.1|/2.27742873830716e-177/Theobroma cacao DHHC-type zinc finger family protein (TCM_000108) mRNA, complete cds	sp|Q7XA86|ZDH11_ARATH/2e-103/Protein S-acyltransferase 10 OS=Arabidopsis thaliana GN=PAT10 PE=1 SV=1	vvi:100263551/4e-128/protein S-acyltransferase 10; K18932 palmitoyltransferase [EC:2.3.1.225]	At3g48760/3e-19/[R] KOG1311 DHHC-type Zn-finger proteins	PF01529/2.0E-29/DHHC palmitoyltransferase	cellular_component:GO:0005774//vacuolar membrane;GO:0016021//integral component of membrane;molecular_function:GO:0008270//zinc ion binding;GO:0019706//protein-cysteine S-palmitoyltransferase activity;
CL684.Contig12_All	gi|731440549|ref|XP_010646783.1|/5.40638585646869e-147/PREDICTED: protein S-acyltransferase 10 [Vitis vinifera]	gi|731440548|ref|XM_010648481.1|/0/PREDICTED: Vitis vinifera protein S-acyltransferase 10 (LOC100263551), mRNA	sp|Q7XA86|ZDH11_ARATH/2e-118/Protein S-acyltransferase 10 OS=Arabidopsis thaliana GN=PAT10 PE=1 SV=1	vvi:100263551/1e-147/protein S-acyltransferase 10; K18932 palmitoyltransferase [EC:2.3.1.225]	Hs21361910/2e-19/[R] KOG1311 DHHC-type Zn-finger proteins	PTHR22883/4.3E-123/--	cellular_component:GO:0005774//vacuolar membrane;GO:0016021//integral component of membrane;molecular_function:GO:0008270//zinc ion binding;GO:0019706//protein-cysteine S-palmitoyltransferase activity;
CL684.Contig13_All	gi|1000957428|ref|XP_015577176.1|/1.04116664471644e-33/PREDICTED: protein S-acyltransferase 10 isoform X2 [Ricinus communis]	NA	sp|Q7XA86|ZDH11_ARATH/7e-28/Protein S-acyltransferase 10 OS=Arabidopsis thaliana GN=PAT10 PE=1 SV=1	rcu:8260838/2e-34/protein S-acyltransferase 10; K18932 palmitoyltransferase [EC:2.3.1.225]	NA	PTHR22883:SF33/1.4E-19/--	cellular_component:GO:0005774//vacuolar membrane;GO:0016021//integral component of membrane;molecular_function:GO:0008270//zinc ion binding;GO:0019706//protein-cysteine S-palmitoyltransferase activity;
CL684.Contig14_All	gi|731440549|ref|XP_010646783.1|/1.93483125368923e-147/PREDICTED: protein S-acyltransferase 10 [Vitis vinifera]	gi|566170629|ref|XM_006382948.1|/0/Populus trichocarpa zinc finger family protein (POPTR_0005s10680g) mRNA, complete cds	sp|Q7XA86|ZDH11_ARATH/1e-118/Protein S-acyltransferase 10 OS=Arabidopsis thaliana GN=PAT10 PE=1 SV=1	vvi:100263551/4e-148/protein S-acyltransferase 10; K18932 palmitoyltransferase [EC:2.3.1.225]	At4g35730/1e-89/[Z] KOG2027 Spindle pole body protein	PTHR12161/3.2E-210/--	cellular_component:GO:0005774//vacuolar membrane;GO:0016021//integral component of membrane;molecular_function:GO:0008270//zinc ion binding;GO:0019706//protein-cysteine S-palmitoyltransferase activity;
CL684.Contig15_All	gi|743824346|ref|XP_011022218.1|/2.4581242765257e-76/PREDICTED: protein S-acyltransferase 10-like [Populus euphratica]	gi|1000957427|ref|XM_015721690.1|/8.39716519382965e-121/PREDICTED: Ricinus communis protein S-acyltransferase 10 (LOC8260838), transcript variant X4, mRNA	sp|Q7XA86|ZDH11_ARATH/1e-62/Protein S-acyltransferase 10 OS=Arabidopsis thaliana GN=PAT10 PE=1 SV=1	cit:102622197/5e-77/protein S-acyltransferase 10; K18932 palmitoyltransferase [EC:2.3.1.225]	Hs21361910/7e-20/[R] KOG1311 DHHC-type Zn-finger proteins	PTHR12161:SF19/1.2E-25/--	cellular_component:GO:0016021//integral component of membrane;molecular_function:GO:0008270//zinc ion binding;GO:0019706//protein-cysteine S-palmitoyltransferase activity;
CL684.Contig16_All	gi|802559428|ref|XP_012066181.1|/5.95639124836539e-66/PREDICTED: protein S-acyltransferase 10 isoform X1 [Jatropha curcas]	gi|1000957427|ref|XM_015721690.1|/9.72019423467758e-116/PREDICTED: Ricinus communis protein S-acyltransferase 10 (LOC8260838), transcript variant X4, mRNA	sp|Q7XA86|ZDH11_ARATH/5e-53/Protein S-acyltransferase 10 OS=Arabidopsis thaliana GN=PAT10 PE=1 SV=1	jcu:105629238/1e-66/protein S-acyltransferase 10; K18932 palmitoyltransferase [EC:2.3.1.225]	Hs21361910/1e-15/[R] KOG1311 DHHC-type Zn-finger proteins	PTHR12161:SF19/1.2E-25/--	cellular_component:GO:0016021//integral component of membrane;molecular_function:GO:0008270//zinc ion binding;GO:0019706//protein-cysteine S-palmitoyltransferase activity;
CL684.Contig20_All	gi|743824346|ref|XP_011022218.1|/4.2289694153908e-73/PREDICTED: protein S-acyltransferase 10-like [Populus euphratica]	gi|731440548|ref|XM_010648481.1|/6.61452822428386e-120/PREDICTED: Vitis vinifera protein S-acyltransferase 10 (LOC100263551), mRNA	sp|Q7XA86|ZDH11_ARATH/4e-60/Protein S-acyltransferase 10 OS=Arabidopsis thaliana GN=PAT10 PE=1 SV=1	fve:101306852/8e-74/protein S-acyltransferase 10; K18932 palmitoyltransferase [EC:2.3.1.225]	Hs21361910/1e-16/[R] KOG1311 DHHC-type Zn-finger proteins	PTHR22883:SF33/9.8E-39/--	cellular_component:GO:0016021//integral component of membrane;molecular_function:GO:0008270//zinc ion binding;GO:0019706//protein-cysteine S-palmitoyltransferase activity;
CL684.Contig21_All	gi|731440549|ref|XP_010646783.1|/1.02287177340016e-112/PREDICTED: protein S-acyltransferase 10 [Vitis vinifera]	gi|590702173|ref|XM_007046500.1|/9.25414180998918e-143/Theobroma cacao DHHC-type zinc finger family protein (TCM_000108) mRNA, complete cds	sp|Q7XA86|ZDH11_ARATH/6e-89/Protein S-acyltransferase 10 OS=Arabidopsis thaliana GN=PAT10 PE=1 SV=1	vvi:100263551/2e-113/protein S-acyltransferase 10; K18932 palmitoyltransferase [EC:2.3.1.225]	Hs22060186/1e-15/[R] KOG0509 Ankyrin repeat and DHHC-type Zn-finger domain containing proteins	PF01529/4.9E-24/DHHC palmitoyltransferase	cellular_component:GO:0005774//vacuolar membrane;GO:0016021//integral component of membrane;molecular_function:GO:0008270//zinc ion binding;GO:0019706//protein-cysteine S-palmitoyltransferase activity;
CL684.Contig22_All	gi|731440549|ref|XP_010646783.1|/1.79779696552929e-112/PREDICTED: protein S-acyltransferase 10 [Vitis vinifera]	gi|590702173|ref|XM_007046500.1|/1.50700061257908e-142/Theobroma cacao DHHC-type zinc finger family protein (TCM_000108) mRNA, complete cds	sp|Q7XA86|ZDH11_ARATH/1e-88/Protein S-acyltransferase 10 OS=Arabidopsis thaliana GN=PAT10 PE=1 SV=1	vvi:100263551/3e-113/protein S-acyltransferase 10; K18932 palmitoyltransferase [EC:2.3.1.225]	Hs22060186/2e-15/[R] KOG0509 Ankyrin repeat and DHHC-type Zn-finger domain containing proteins	PF01529/4.9E-24/DHHC palmitoyltransferase	cellular_component:GO:0005774//vacuolar membrane;GO:0016021//integral component of membrane;molecular_function:GO:0008270//zinc ion binding;GO:0019706//protein-cysteine S-palmitoyltransferase activity;
CL1152.Contig7_All	gi|590565077|ref|XP_007009847.1|/2.44991460880361e-44/Acyl-CoA N-acyltransferases superfamily protein isoform 1 [Theobroma cacao] &gt;gi|590565081|ref|XP_007009848.1| Acyl-CoA N-acyltransferases superfamily protein isoform 1 [Theobroma cacao] &gt;gi|508726760|gb|EOY18657.1| Acyl-CoA N-acyltransferases superfamily protein isoform 1 [Theobroma cacao] &gt;gi|508726761|gb|EOY18658.1| Acyl-CoA N-acylt…	gi|823243416|ref|XM_012598907.1|/6.55256209590713e-66/PREDICTED: Gossypium raimondii uncharacterized LOC105776315 (LOC105776315), transcript variant X3, mRNA	NA	NA	NA	PTHR23091/7.4E-58/--	biological_process:GO:0006474//N-terminal protein amino acid acetylation;cellular_component:GO:0031248//protein acetyltransferase complex;molecular_function:GO:0004596//peptide alpha-N-acetyltransferase activity;
CL1228.Contig1_All	gi|802627952|ref|XP_012076896.1|/1.118179154397e-114/PREDICTED: probable acyl-[acyl-carrier-protein]--UDP-N-acetylglucosamine O-acyltransferase, mitochondrial [Jatropha curcas] &gt;gi|802627955|ref|XP_012076897.1| PREDICTED: probable acyl-[acyl-carrier-protein]--UDP-N-acetylglucosamine O-acyltransferase, mitochondrial [Jatropha curcas]	gi|802627954|ref|XM_012221507.1|/4.33354183155057e-160/PREDICTED: Jatropha curcas probable acyl-[acyl-carrier-protein]--UDP-N-acetylglucosamine O-acyltransferase, mitochondrial (LOC105637861), transcript variant X2, mRNA	sp|Q9SU91|LPXA_ARATH/5e-108/Probable acyl-[acyl-carrier-protein]--UDP-N-acetylglucosamine O-acyltransferase, mitochondrial OS=Arabidopsis thaliana GN=LPXA PE=1 SV=1	jcu:105637861/2e-115/probable acyl-[acyl-carrier-protein]--UDP-N-acetylglucosamine O-acyltransferase, mitochondrial; K00677 UDP-N-acetylglucosamine acyltransferase [EC:2.3.1.129]	NA	PF00132/1.8E-5/Bacterial transferase hexapeptide (six repeats)	biological_process:GO:2001289//lipid X metabolic process;GO:0008610//lipid biosynthetic process;cellular_component:GO:0005739//mitochondrion;molecular_function:GO:0008780//acyl-[acyl-carrier-protein]-UDP-N-acetylglucosamine O-acyltransferase activity;
CL1228.Contig2_All	gi|802627952|ref|XP_012076896.1|/6.05368233985649e-117/PREDICTED: probable acyl-[acyl-carrier-protein]--UDP-N-acetylglucosamine O-acyltransferase, mitochondrial [Jatropha curcas] &gt;gi|802627955|ref|XP_012076897.1| PREDICTED: probable acyl-[acyl-carrier-protein]--UDP-N-acetylglucosamine O-acyltransferase, mitochondrial [Jatropha curcas]	gi|1000977096|ref|XM_015716304.1|/2.28864427838851e-162/PREDICTED: Ricinus communis probable acyl-[acyl-carrier-protein]--UDP-N-acetylglucosamine O-acyltransferase, mitochondrial (LOC8265076), transcript variant X3, mRNA	sp|Q9SU91|LPXA_ARATH/7e-109/Probable acyl-[acyl-carrier-protein]--UDP-N-acetylglucosamine O-acyltransferase, mitochondrial OS=Arabidopsis thaliana GN=LPXA PE=1 SV=1	jcu:105637861/1e-117/probable acyl-[acyl-carrier-protein]--UDP-N-acetylglucosamine O-acyltransferase, mitochondrial; K00677 UDP-N-acetylglucosamine acyltransferase [EC:2.3.1.129]	NA	PF13720/7.6E-23/Udp N-acetylglucosamine O-acyltransferase; Domain 2	biological_process:GO:2001289//lipid X metabolic process;GO:0008610//lipid biosynthetic process;cellular_component:GO:0005739//mitochondrion;molecular_function:GO:0008780//acyl-[acyl-carrier-protein]-UDP-N-acetylglucosamine O-acyltransferase activity;
CL1228.Contig3_All	gi|568843003|ref|XP_006475414.1|/3.02692911174377e-96/PREDICTED: probable acyl-[acyl-carrier-protein]--UDP-N-acetylglucosamine O-acyltransferase, mitochondrial isoform X1 [Citrus sinensis]	gi|1000977094|ref|XM_015716303.1|/3.26590107581908e-160/PREDICTED: Ricinus communis probable acyl-[acyl-carrier-protein]--UDP-N-acetylglucosamine O-acyltransferase, mitochondrial (LOC8265076), transcript variant X2, mRNA	sp|Q9SU91|LPXA_ARATH/2e-92/Probable acyl-[acyl-carrier-protein]--UDP-N-acetylglucosamine O-acyltransferase, mitochondrial OS=Arabidopsis thaliana GN=LPXA PE=1 SV=1	cit:102623633/6e-97/probable acyl-[acyl-carrier-protein]--UDP-N-acetylglucosamine O-acyltransferase, mitochondrial; K00677 UDP-N-acetylglucosamine acyltransferase [EC:2.3.1.129]	NA	PF00132/8.0E-9/Bacterial transferase hexapeptide (six repeats)	biological_process:GO:2001289//lipid X metabolic process;GO:0008610//lipid biosynthetic process;cellular_component:GO:0005739//mitochondrion;molecular_function:GO:0008780//acyl-[acyl-carrier-protein]-UDP-N-acetylglucosamine O-acyltransferase activity;
CL1228.Contig4_All	gi|802627952|ref|XP_012076896.1|/3.68138421196907e-116/PREDICTED: probable acyl-[acyl-carrier-protein]--UDP-N-acetylglucosamine O-acyltransferase, mitochondrial [Jatropha curcas] &gt;gi|802627955|ref|XP_012076897.1| PREDICTED: probable acyl-[acyl-carrier-protein]--UDP-N-acetylglucosamine O-acyltransferase, mitochondrial [Jatropha curcas]	gi|802627954|ref|XM_012221507.1|/4.50880235927423e-160/PREDICTED: Jatropha curcas probable acyl-[acyl-carrier-protein]--UDP-N-acetylglucosamine O-acyltransferase, mitochondrial (LOC105637861), transcript variant X2, mRNA	sp|Q9SU91|LPXA_ARATH/1e-108/Probable acyl-[acyl-carrier-protein]--UDP-N-acetylglucosamine O-acyltransferase, mitochondrial OS=Arabidopsis thaliana GN=LPXA PE=1 SV=1	jcu:105637861/7e-117/probable acyl-[acyl-carrier-protein]--UDP-N-acetylglucosamine O-acyltransferase, mitochondrial; K00677 UDP-N-acetylglucosamine acyltransferase [EC:2.3.1.129]	NA	PTHR23416:SF8/1.3E-137/--	biological_process:GO:2001289//lipid X metabolic process;GO:0008610//lipid biosynthetic process;cellular_component:GO:0005739//mitochondrion;molecular_function:GO:0008780//acyl-[acyl-carrier-protein]-UDP-N-acetylglucosamine O-acyltransferase activity;
CL1228.Contig5_All	gi|802627952|ref|XP_012076896.1|/2.3227874866491e-115/PREDICTED: probable acyl-[acyl-carrier-protein]--UDP-N-acetylglucosamine O-acyltransferase, mitochondrial [Jatropha curcas] &gt;gi|802627955|ref|XP_012076897.1| PREDICTED: probable acyl-[acyl-carrier-protein]--UDP-N-acetylglucosamine O-acyltransferase, mitochondrial [Jatropha curcas]	gi|1000977096|ref|XM_015716304.1|/2.6335583782099e-162/PREDICTED: Ricinus communis probable acyl-[acyl-carrier-protein]--UDP-N-acetylglucosamine O-acyltransferase, mitochondrial (LOC8265076), transcript variant X3, mRNA	sp|Q9SU91|LPXA_ARATH/4e-108/Probable acyl-[acyl-carrier-protein]--UDP-N-acetylglucosamine O-acyltransferase, mitochondrial OS=Arabidopsis thaliana GN=LPXA PE=1 SV=1	jcu:105637861/4e-116/probable acyl-[acyl-carrier-protein]--UDP-N-acetylglucosamine O-acyltransferase, mitochondrial; K00677 UDP-N-acetylglucosamine acyltransferase [EC:2.3.1.129]	NA	PF13720/7.6E-23/Udp N-acetylglucosamine O-acyltransferase; Domain 2	biological_process:GO:2001289//lipid X metabolic process;GO:0008610//lipid biosynthetic process;cellular_component:GO:0005739//mitochondrion;molecular_function:GO:0008780//acyl-[acyl-carrier-protein]-UDP-N-acetylglucosamine O-acyltransferase activity;
CL1228.Contig6_All	gi|720019757|ref|XP_010262188.1|/9.4321590947988e-41/PREDICTED: probable acyl-[acyl-carrier-protein]--UDP-N-acetylglucosamine O-acyltransferase, mitochondrial isoform X2 [Nelumbo nucifera]	gi|720019756|ref|XM_010263886.1|/1.53933654590942e-102/PREDICTED: Nelumbo nucifera probable acyl-[acyl-carrier-protein]--UDP-N-acetylglucosamine O-acyltransferase, mitochondrial (LOC104600757), transcript variant X3, mRNA	sp|Q9SU91|LPXA_ARATH/2e-38/Probable acyl-[acyl-carrier-protein]--UDP-N-acetylglucosamine O-acyltransferase, mitochondrial OS=Arabidopsis thaliana GN=LPXA PE=1 SV=1	nnu:104600757/2e-41/probable acyl-[acyl-carrier-protein]--UDP-N-acetylglucosamine O-acyltransferase, mitochondrial; K00677 UDP-N-acetylglucosamine acyltransferase [EC:2.3.1.129]	NA	PF00132/6.1E-9/Bacterial transferase hexapeptide (six repeats)	biological_process:GO:2001289//lipid X metabolic process;cellular_component:GO:0005739//mitochondrion;molecular_function:GO:0008780//acyl-[acyl-carrier-protein]-UDP-N-acetylglucosamine O-acyltransferase activity;
CL1512.Contig1_All	gi|802562800|ref|XP_012066562.1|/1.89837795318626e-116/PREDICTED: probable protein S-acyltransferase 14 [Jatropha curcas] &gt;gi|643736185|gb|KDP42560.1| hypothetical protein JCGZ_24334 [Jatropha curcas]	gi|566162165|ref|XM_002304402.2|/1.51870959826369e-159/Populus trichocarpa hypothetical protein (POPTR_0003s11520g) mRNA, complete cds	sp|Q8VYP5|ZDH14_ARATH/1e-109/Probable protein S-acyltransferase 14 OS=Arabidopsis thaliana GN=PAT14 PE=2 SV=1	jcu:105629561/4e-117/probable protein S-acyltransferase 14; K20028 palmitoyltransferase ZDHHC2/15/20 [EC:2.3.1.225]	At3g60800/4e-87/[R] KOG1315 Predicted DHHC-type Zn-finger protein	PS50216/27.874/Zinc finger DHHC-type profile.	cellular_component:GO:0016021//integral component of membrane;molecular_function:GO:0008270//zinc ion binding;GO:0019706//protein-cysteine S-palmitoyltransferase activity;
CL1512.Contig3_All	gi|802562800|ref|XP_012066562.1|/2.81297071615917e-115/PREDICTED: probable protein S-acyltransferase 14 [Jatropha curcas] &gt;gi|643736185|gb|KDP42560.1| hypothetical protein JCGZ_24334 [Jatropha curcas]	gi|566162165|ref|XM_002304402.2|/7.21140126162654e-158/Populus trichocarpa hypothetical protein (POPTR_0003s11520g) mRNA, complete cds	sp|Q8VYP5|ZDH14_ARATH/4e-109/Probable protein S-acyltransferase 14 OS=Arabidopsis thaliana GN=PAT14 PE=2 SV=1	jcu:105629561/5e-116/probable protein S-acyltransferase 14; K20028 palmitoyltransferase ZDHHC2/15/20 [EC:2.3.1.225]	At3g60800/1e-86/[R] KOG1315 Predicted DHHC-type Zn-finger protein	PTHR22883:SF66/2.0E-193/--	cellular_component:GO:0016021//integral component of membrane;molecular_function:GO:0008270//zinc ion binding;GO:0019706//protein-cysteine S-palmitoyltransferase activity;
CL1512.Contig4_All	gi|719999166|ref|XP_010255627.1|/3.23873350450955e-115/PREDICTED: probable protein S-acyltransferase 14 [Nelumbo nucifera]	gi|566162165|ref|XM_002304402.2|/8.41836036157405e-162/Populus trichocarpa hypothetical protein (POPTR_0003s11520g) mRNA, complete cds	sp|Q8VYP5|ZDH14_ARATH/1e-108/Probable protein S-acyltransferase 14 OS=Arabidopsis thaliana GN=PAT14 PE=2 SV=1	nnu:104596247/6e-116/probable protein S-acyltransferase 14; K20028 palmitoyltransferase ZDHHC2/15/20 [EC:2.3.1.225]	At3g60800/4e-88/[R] KOG1315 Predicted DHHC-type Zn-finger protein	PTHR22883:SF66/1.1E-196/--	cellular_component:GO:0016021//integral component of membrane;molecular_function:GO:0008270//zinc ion binding;GO:0019706//protein-cysteine S-palmitoyltransferase activity;
CL1512.Contig5_All	gi|802562800|ref|XP_012066562.1|/1.96654885606612e-14/PREDICTED: probable protein S-acyltransferase 14 [Jatropha curcas] &gt;gi|643736185|gb|KDP42560.1| hypothetical protein JCGZ_24334 [Jatropha curcas]	NA	sp|Q8VYP5|ZDH14_ARATH/8e-11/Probable protein S-acyltransferase 14 OS=Arabidopsis thaliana GN=PAT14 PE=2 SV=1	jcu:105629561/4e-15/probable protein S-acyltransferase 14; K20028 palmitoyltransferase ZDHHC2/15/20 [EC:2.3.1.225]	At3g60800/2e-10/[R] KOG1315 Predicted DHHC-type Zn-finger protein	NA	cellular_component:GO:0016021//integral component of membrane;molecular_function:GO:0008270//zinc ion binding;GO:0019706//protein-cysteine S-palmitoyltransferase activity;
CL1569.Contig1_All	gi|590637791|ref|XP_007029217.1|/0/Lecithin:cholesterol acyltransferase 3 [Theobroma cacao] &gt;gi|508717822|gb|EOY09719.1| Lecithin:cholesterol acyltransferase 3 [Theobroma cacao]	gi|566182852|ref|XM_002311222.2|/0/Populus trichocarpa hypothetical protein (POPTR_0008s07600g) mRNA, complete cds	sp|Q93V61|LCAT3_ARATH/0.0/Phospholipase A(1) LCAT3 OS=Arabidopsis thaliana GN=LCAT3 PE=1 SV=1	bna:106453350/2e-26/dehydrogenase/reductase SDR family member 7-like; K11165 dehydrogenase/reductase SDR family member 7 [EC:1.1.-.-]	At3g03310/4e-145/[I] KOG2369 Lecithin:cholesterol acyltransferase (LCAT)/Acyl-ceramide synthase	PTHR11440:SF53/4.3E-289/--	biological_process:GO:0006629//lipid metabolic process;molecular_function:GO:0008374//O-acyltransferase activity;
CL1778.Contig7_All	gi|590658106|ref|XP_007034756.1|/0/Acyl-CoA N-acyltransferase with RING/FYVE/PHD-type zinc finger protein, putative [Theobroma cacao] &gt;gi|508713785|gb|EOY05682.1| Acyl-CoA N-acyltransferase with RING/FYVE/PHD-type zinc finger protein, putative [Theobroma cacao]	gi|823163841|ref|XM_012626411.1|/0/PREDICTED: Gossypium raimondii increased DNA methylation 1-like (LOC105796648), mRNA	NA	NA	At4g14920/1e-147/[R] LSE0132 A PHD Zn-finger protein	PF00628/3.8E-7/PHD-finger	NA
CL1778.Contig22_All	gi|590658106|ref|XP_007034756.1|/0/Acyl-CoA N-acyltransferase with RING/FYVE/PHD-type zinc finger protein, putative [Theobroma cacao] &gt;gi|508713785|gb|EOY05682.1| Acyl-CoA N-acyltransferase with RING/FYVE/PHD-type zinc finger protein, putative [Theobroma cacao]	gi|703078522|ref|XM_010092612.1|/0/Morus notabilis Chromodomain-helicase-DNA-binding protein Mi-2-like protein partial mRNA	NA	NA	At4g14920/4e-147/[R] LSE0132 A PHD Zn-finger protein	PTHR24098/0.0/--	NA
CL1790.Contig4_All	gi|1000943081|ref|XP_015582062.1|/9.72177226300272e-11/PREDICTED: protein S-acyltransferase 11 [Ricinus communis]	NA	sp|Q9LIH7|ZDHC7_ARATH/8e-08/Protein S-acyltransferase 11 OS=Arabidopsis thaliana GN=PAT11 PE=2 SV=1	rcu:8286130/2e-11/protein S-acyltransferase 11; K20031 palmitoyltransferase ZDHHC6 [EC:2.3.1.225]	At3g18620/2e-07/[R] KOG1313 DHHC-type Zn-finger proteins	NA	cellular_component:GO:0016021//integral component of membrane;molecular_function:GO:0008270//zinc ion binding;GO:0019706//protein-cysteine S-palmitoyltransferase activity;
CL1790.Contig5_All	gi|1000943081|ref|XP_015582062.1|/1.76065111329844e-09/PREDICTED: protein S-acyltransferase 11 [Ricinus communis]	NA	sp|Q9LIH7|ZDHC7_ARATH/3e-07/Protein S-acyltransferase 11 OS=Arabidopsis thaliana GN=PAT11 PE=2 SV=1	rcu:8286130/3e-10/protein S-acyltransferase 11; K20031 palmitoyltransferase ZDHHC6 [EC:2.3.1.225]	At3g18620/8e-07/[R] KOG1313 DHHC-type Zn-finger proteins	NA	cellular_component:GO:0016021//integral component of membrane;molecular_function:GO:0008270//zinc ion binding;GO:0019706//protein-cysteine S-palmitoyltransferase activity;
CL1790.Contig6_All	gi|1000943081|ref|XP_015582062.1|/5.95052819020089e-11/PREDICTED: protein S-acyltransferase 11 [Ricinus communis]	NA	sp|Q9LIH7|ZDHC7_ARATH/6e-09/Protein S-acyltransferase 11 OS=Arabidopsis thaliana GN=PAT11 PE=2 SV=1	rcu:8286130/1e-11/protein S-acyltransferase 11; K20031 palmitoyltransferase ZDHHC6 [EC:2.3.1.225]	At3g18620/2e-08/[R] KOG1313 DHHC-type Zn-finger proteins	NA	cellular_component:GO:0016021//integral component of membrane;molecular_function:GO:0008270//zinc ion binding;GO:0019706//protein-cysteine S-palmitoyltransferase activity;
CL1790.Contig7_All	gi|802558728|ref|XP_012065795.1|/2.88588249025876e-75/PREDICTED: protein S-acyltransferase 11 isoform X2 [Jatropha curcas]	gi|566180163|ref|XM_002310623.2|/6.91090104348256e-53/Populus trichocarpa hypothetical protein (POPTR_0007s07860g) mRNA, complete cds	sp|Q9LIH7|ZDHC7_ARATH/3e-62/Protein S-acyltransferase 11 OS=Arabidopsis thaliana GN=PAT11 PE=2 SV=1	jcu:105628918/5e-75/protein S-acyltransferase 11; K18932 palmitoyltransferase [EC:2.3.1.225]	At3g18620/2e-47/[R] KOG1313 DHHC-type Zn-finger proteins	PF01529/3.8E-11/DHHC palmitoyltransferase	cellular_component:GO:0016021//integral component of membrane;molecular_function:GO:0008270//zinc ion binding;GO:0019706//protein-cysteine S-palmitoyltransferase activity;
CL1790.Contig8_All	gi|1000943081|ref|XP_015582062.1|/7.45120184273534e-14/PREDICTED: protein S-acyltransferase 11 [Ricinus communis]	NA	sp|Q9LIH7|ZDHC7_ARATH/9e-10/Protein S-acyltransferase 11 OS=Arabidopsis thaliana GN=PAT11 PE=2 SV=1	rcu:8286130/1e-14/protein S-acyltransferase 11; K20031 palmitoyltransferase ZDHHC6 [EC:2.3.1.225]	At3g18620/2e-09/[R] KOG1313 DHHC-type Zn-finger proteins	PTHR22883/5.7E-12/--	cellular_component:GO:0016021//integral component of membrane;molecular_function:GO:0008270//zinc ion binding;GO:0019706//protein-cysteine S-palmitoyltransferase activity;
CL1958.Contig1_All	gi|802694241|ref|XP_012083120.1|/1.78132802995946e-99/PREDICTED: probable protein S-acyltransferase 12 isoform X1 [Jatropha curcas] &gt;gi|802694244|ref|XP_012083121.1| PREDICTED: probable protein S-acyltransferase 12 isoform X2 [Jatropha curcas] &gt;gi|643716804|gb|KDP28430.1| hypothetical protein JCGZ_14201 [Jatropha curcas]	gi|731420732|ref|XM_002263585.3|/1.05937205543562e-106/PREDICTED: Vitis vinifera probable protein S-acyltransferase 12 (LOC100257546), mRNA	sp|Q5M757|ZDH15_ARATH/4e-69/Probable protein S-acyltransferase 12 OS=Arabidopsis thaliana GN=PAT12 PE=2 SV=1	jcu:105642787/3e-100/probable protein S-acyltransferase 12; K20028 palmitoyltransferase ZDHHC2/15/20 [EC:2.3.1.225]	At4g22750_2/8e-46/[R] KOG1315 Predicted DHHC-type Zn-finger protein	PTHR22883/4.1E-124/--	molecular_function:GO:0016740//transferase activity;
[truncated: 190 more rows]

## Sheet: DEG of Acyltransferase family
GeneID	Length	Leaf-Expression	Root-Expression	log2FoldChange(Root/Leaf)	Padj	Up/Down-Regulation	Pvalue	Nr	Nt	SwissProt	KEGG	KOG	InterPro	GO
[truncated: 60 more rows]

## Sheet: BAHD Acyltransferases
GeneID	Length	Leaf-Expression	Root-Expression	log2FoldChange(Root/Leaf)	Padj	Up/Down-Regulation	Pvalue	Nr	Nt	SwissProt	KEGG	KOG	InterPro	GO
[truncated: 4 more rows]
